# Supplementary material for: Developmental Transcriptomic Analysis of the Cave-Dwelling Crustacean, Asellus aquaticus
Source: Genes (Basel). 2019 Dec 29;11(1):42. doi: 10.3390/genes11010042 (PMC7016750; doi:10.3390/genes11010042)
Supplement: Supplementary file 1 [file genes-11-00042-s001.zip]

Archive with 9 entries (8 files):
- Supplemental Information.docx
- __MACOSX/
- __MACOSX/._Supplemental Information.docx
- Supplementary Figure 1.tif
- __MACOSX/._Supplementary Figure 1.tif
- Supplementary File 1.fasta
- __MACOSX/._Supplementary File 1.fasta
- Supplementary File 2.csv
- __MACOSX/._Supplementary File 2.csv
