# Supplementary material for: Developmental Transcriptomic Analysis of the Cave-Dwelling Crustacean, Asellus aquaticus
Source: Genes (Basel). 2019 Dec 29;11(1):42. doi: 10.3390/genes11010042 (PMC7016750; doi:10.3390/genes11010042)
Supplement: Supplementary file 1 [file genes-11-00042-s001.zip › Supplementary File 1.fasta]

>cl_1750028_1
tcaatgatggaaggtgtcatgtctaaatttctgaacaacagttgccctaccacttgaaacatggcactggtagatccacttgagagaaccactctcctgc
cacatttattatacgtatcgagtgaaatgagcggcgtgtaagacgtgatggctctttcaaattctagatggggtgctccttccttgtggatgtggtgagg
aagaaatgagagatgattgttcaagattatttcatgttttgttgaaactcctgatccaaaactacttccaagtccaacaacagctgttacatatagatca
tgagtatcaattgcagaaacttgtgcggatggattttcaaccacagaggatcccaatctttcaaacgtcttatcttcacgaacaaaaaatttttctgaac
caccaaatgttgaattttctaaattattcaatccagttgtgaatgaatcagaaacataattagcaccaaacaaaagccctcgagcaaatgaatcatacaa
atccccttctgatgaaactgaatcaatggccaaatgctccaaaagattaatcccttcaacaacttgtaaacccccaaaaggtggtccaactgtcattatg
gtcttgttgaaaatattttttgttaatagttctctttctttaatatcatagttttgaagatcatgaaccgagatgttagatcccgcagatttcaatgctt
cgataatctcaactccatatttcaataggtataattcatctgaccctccatttgaaagatcttctaaaaactgtgcaaaattatttcttgtaataacact
tccagatactggtacaacccctttatggaaaaatgtgtttttaaaatcagaagaaaactttgccactcttgaattaccaagttcatctgctagctgcttc
gaaattgggaatccttgccttgcaagagaaatgacaggctgaaaaagtttcttccaacttaagatgccatgcaaattgtgaatcttttcaatgcccttaa
caaatccaggtataccaatatttttcccatcatttgaactataagtgtctgaagtatgtaaaagacctttgggtatagatgtcataaagtcatatgcttt
actaatattcttcttgtggtcatgtagcaataatataccgcccccaccaggtccaacaatatgaggatgtgtaacactgagacacagaagtgaagctata
acagcatcaatagagtttcccccatcttttaaaatatcaactccaatttcactacattgttgatcatctgttgcaacagccccatgtggagtaacctgag
gaagaccaaagtggatttgaataataagagcaaaggtgacagctaacgtaagagcaaaaa
>cl_190084_4
tttttgctcttacgttagctgtcacctttgctcttattattcaaatccactttggtcttcctcaggttactccacatggggctgttgcaacagatgatca
acaatgtagtgaaattggagttgatattttaaaagatgggggaaactctattgatgctgttatagcttcacttctgtgtctcagtgttacacatcctcat
attgttggacctggtgggggcggtatattattgctacatgaccacaagaagaatattagtaaagcatatgactttatgacatctatacccaaaggtcttt
tgcatacttcagacacttatagttcaaatgatgggagaaatattggtatacctggatttgttaagggcattgaaaagattcacaatttgcatggcatctt
aagttggaagaaactttttcagcctgtcatttctcttgcaaggcaaggattcccaatttcgaagcagctagcagatgaacttggtaattcaagagtggca
aagttttcttctgattttaaaaacacatttttccataaaggggttgtaccagtatctggaagtgttattacaagaaataattttgcacagtttttagaag
atctttcaaatggcgggtcagatgaattatacctattgaaatatggagttgagattatagaagcattgaaatctgcgggatctaacatctcggttcacga
tcttcaaaactatgatattaaagaaagagaactattaacaaaaaatattttcaacaagaccataatgacagttggaccaccttttgggggtttacaagtt
gttgaagggattaatcttttggagcatttggccattgattcagtttcatcagaaggagatttgtatgattcatttgctcgagggcttttgtttggtgcta
attatgtttctgatgcattcacaactggattgaataatttagaaaattcaacatttggtggttcagaaaaattttctgtccgtgaagataagacgtttga
aagattgggatcttctgtggttgaaaatccgtccgcacaagtttctgcaattgatactcatgatctatatgtaacagctgttgttggacttggaagtagt
tttggatcaggagtttcaacaaaacatgaaataatcttgaacaatcatctctcatttcttcctcaccacatccacaaggaaggagcaccccatctagaat
ttgaaagagccatcacgtcttacacgccgctcatttcactcgatacgaataataaatgtggcaggagagtggttctctcaagtggatctaccagtgccat
gtttcaagtggtagggcaactgttgttcagaaatttagacatgacaccttccatcattga
>cl_1030421_1
attaaaattattttaaatataaaatctgcaaataagggagcaaacaataatttaatagaataatcttgcattaagcctatattaaataataaatatatat
ataataaatttgtgaaatttggtaaaattttatctttggattattacataccgataatccagtatttaaaattaaaagcactgggttgcactaataaatg
ataatgtctggatacggtagctcataaggggcatttgaagaaactaagttcaatttgcgatcataacttccagtaaaggcagttgaagtagtggaggttg
aattaacagcaggytgagaaacagatatagatgcagttgaaactgcaggattttgctggtaagtaggaggcaagcgactgaagatttcacttagtttgga
ctgaagaccattacgttgctgaactttggcaacgagaacttcaaatggttcagacataagttcttccatgaacagcttccttttttcctcctctaccttc
tgtttgacctcaggactttctgacaacacctttttcagagactcaaaagtaacttcctcttcaaatggacgtctaggaagactgggtgagcttccagcac
tgtctacttctacgctgagggaattaatatctgatacagagttactttggtgtctaaatgttgaagggcgtcgaatcatacttgaaacatttgcagtcaa
acgacgttcatccaagtcagattctttgagaattctaaacactgtatcattgttaaatagtaagtcaggcgctacgttctccacaatcggagcaggagac
ccataatgaggtagtaaatcaggaaggagatgaggggcctctgttgatctcttttcaataacatttctgacatgatctttcaatgattgaatacaatggg
aaacagcaatcataatagaagcta
>cl_500634_5
tagcttctattatgattgctgtttcccattgtattcaatcattgaaagatcatgtcagaaatgttattgaaaagagatcaacagaggcacctcatctcct
tcctgatttactacctcattatgggtctcctgctccgattgtggagaacgtagcgcctgacttactatttaacaatgatacagtgtttagaattctcaaa
gaatctgacttggatgaacgtcgtttgactgcaaatgtttcaagtatgattcgacgcccttcaacatttagacaccaaagtaactctgtatcagatatta
attccctcagcgtagaagtagacagtgccggaagctcacccagtcttcctagacgtccatttgaagaggaagttacttttgagtctctgaaaaaagtgtt
gtcagaaagtcctgaggtcaaacagaaggtagaggaggaaaaaaggaagctgttcatggaagaacttatgtctgaaccatttgaagttctcgttgccaaa
gttcagcaacgtaatggtcttcagtccaaactaagtgaaatcttcagtcgcttgcctcctacttaccagcaaaatcctgcagtttcaactgcatctatat
ctgtttctcagcctgctgttaattcaacctccactacttcaactgcctttactggaagttatgatcgcaaattgaacttagtttcttcaaatgcccctta
tgagctaccgtatccagacattatcatttattagtgcaacccagtgctcttaattttaaatactggattaccggtatgtaataatccaaagatataattt
taccaaatttcacaaatttattatatatttattatttaatataggcttaatgcaagattattctgttaaattattgtttgctcccttatttgcagatttt
atatttgaaataattttaat
>cl_1196462_1
acaaggtcatggaaagcttgatttagtaaaagcttatcaggtcctgtctaaatacaaaccgcaggcttcccttagtccttcgtacattgacctaactgaa
tgccagtatatgtggccatactgcacccagcctatttactacgacatcatgcctactattgttaatgtcactattttaaatggaatgggtgtatcaggaa
aaattgtacagggacctacttggcatccatatactcctcagtttggtcaacatctacaaatatctttcacccattctgatgttctctggccatggtctgg
atggatggcagtttggattacagtttcaagtgatgcgagtaaatgggagggaatctcaagaggtcatatttcattaacaattgaatcacctcctgaagaa
ggtgaaacacaactaagaa
>cl_395302_3
acaaggtcatggaaagcttgatttagtaaaagcttatcaggtcctgtctaaatacaaaccgcaggcttcccttagtccttcgtacattgacctaactgaa
tgccagtatatgtggccatactgcacccagcctatttactacgacagcatgcctactattgataatgtcactattttaaatagaatgggtgtatcaggaa
aaattgtacagggacctacttggcatccatatactcctcagtttggtcaacacctacaaatatctttcaccccttaagatgttctctagcactagtctgg
atggatggcagtttggattacagyttcaagtgatgcgagtaaatgggagggaatctcaagaggtcatatttcattaacaattgaatcacctcctgaagaa
ggtgaaacacaactaagaa
>cl_142375_5
gatggcgttcgtggctcattcgggtcatgaagaagtaacgatagtgtctcaggagaatagaaatgaacatcgaggagtcccatgtgacatgatggtaaag
gacttccatctcctccgcaaaagaataatggaccaactttgaaggaaggagattcttgattcaatttcaaaggccactccagaacatagagaacaggttg
tctaaaactcggtatgatgacactaataatagcatcctcagtgatgcttacttgagcaactgtagtttgtgtgccccgatcaacatttagcaaaggcaga
tattctccaatactaacagcggcggagatagcagacgaaggctgtgctcccatagcagtaagggatgcaaatagggctacatgttcttgaataagacttg
tattttcgcgatgttcaaaaataagtctatgggctgcaagggatggatgagaagctaagagtttggtgaatggcacttcttcattacagggtggcatctt
aagattctcttctttgaggtactgccctgccctttcaagcctaaatcgcgttcttctaactccatcagcatcgacctcaacttcctcaaaagattcattg
agaaagttaagaaggttaaccatttcttgttggctcattcgactaagatcaggtggagcttgttcgtgaaggaggcgtaaatgaactccagaaacccaac
gaacaaatgtgtggaaatccttcattgaagactcaattgcttgtagcatttcggccgcctttaagaggaaggaaccagcttgaccaattgctatttcaac
ctctttttcattaacacccaagttagcatagaggtccttccgtttactcataccttccagttgacttaaaagaaagataagggtgactcccacctgctgt
agatgacgcacaaccaaacgctgcattgtagtgtagcaaagatcaacagaatgccgaagtttcttaagacctttctcagtaagcttgctcgtaagaaaga
tttcaaactcagcagttgtgagaccaaacactaaaagatctagaaagtcagctgaaactcccccttcaggacatgtagtagcataagctgccagtttagc
atccatctcaataagggttgtttcccaagcctcttccatgagtgtgagggtgtgctttgtatatgtcataagggaatgaatctggccatacttttgagcc
aatgaatgtaattctagatggcgaagtgccagcaaagatgtctcaaggacaacgtggccaatttccttatcactgtcattgcctttctctatgaacacac
tgaatgtatctagtttacacgatggcaagacatgtacaattctgctttggggttcaaattttccaaagatttttagtgtagcaatgtggaagagaccaaa
agcaaacatgtgcagaagcgagccttcagtcccaattgtgagcacagtaagatctctttgatcttgaagaagtctaggttcctgccaaatatcactaggg
gtctgacttcctgtttcactgaaactcttgctcaaaggaggtaaggaatacatatatggggcccatggatcaggaagctcttcattactttgtgacttgg
actttatgtccgtgtatttattccaagataatgcagtaatctcatggttgaactcaagttggtggatgatgctactgtcttcaatgtgtaccaaagatac
tcttcctgttgagtatccaacagcaaggacttttccatctgttctccacgccaatgcagtaactttaacattatctgaaggaggatttaaaacccaaacc
tgttgccatgaaaggcggtgaagagtaacttgaccttgtacatttgcaatggccaaaagatccat
>cl_864711_3
gatggcgttcgtggctcattcgggtcatgaagaagtaacgatagtgtctcaggagaatagaaatgaacatcgaggagtcccatgtggcatgaaggtaaag
gacttccatctcctctgcaaaagaataatggaccaactttgaaggaaggagattcttgattcaatttcaaaggccactccagaacatagagaacaggttg
tctaaaactcggtatgatgacactaataatagcatcctcagtgatgcttacttgagcaactgtagtttgtgtgcccagatcaacatttagcaaaggcaga
tattctccaatactaacagcggcggagatagcagacgaaggctgtgctcccatagcagtaagggatgcaaatagggctacatgttcttgaataagacttg
tattttcgcgatgttcaaaaataagtctatgggctgcaagggatggatgagaagctaagagtttggtgaatggcacttcttcattacagggtggcatctt
aagattctcttctttgaggtactgccctgccctttcaagcctaaatcgcgttcttctaactccatcagcatcgacctcaacttcctcaaaagattcattg
agaaagttaagaaggttaaccatttcttgttggctcattcgactaagatcaggtggagcttgttcgtgaaggaggcgtaaatgaactccagaaacccaac
gaacaaatgtgtggaaatccttcattgaagactcaattgcttgtagcatttcggccgcctttaagaggaaggaaccagcttgaccaattgctatttcaac
ctctttttcattaacacccaagttagcatagaggtccttccgtttactcataccttccagttgacttaaaagaaagataagggtgactcccacctgctgt
agatgacgcacaaccaaacgctgcattgtagtgtagcaaagatcaacagaatgacgaagtttcttaagacctttctcagtaagcttgctcgtaagaaaga
tttcaaactcagcagttgtgaggccaaacactaaaagatctagaaagtcagctgaaactcccccttcaggacatgtagtagcataagctgccagtttagc
atccatctcaataagggttgtttcccaagcctcttccatgagtgtgagggtgtgctttgtatatgtcataagggaatgaatctggccatacttttgagcc
aacgaatgtaattctagatggcgaagtgccagcaaagatgtctcaaggacaacgtggccaatttccttatcactgtcattgcctttctctatgaacacac
tgaatgtatctagtttacacgatggcaagacatgtacaattctgctttggggttcaaattttccaaagatttttagtgtagcaatgtggaagagaccaaa
agcaaacatgtgcagaagcgagccttcagtcccaattgtgagcacagtaagatctctttgatcttgaagaagtctaggttcctgccaaatatcactaggg
gtctgacttcctgtttcactgaaactcttgctcaaaggaggtaaggaatacatatatggggcccatggatcaggaagctcttcattactttgtgacttgg
actttatgtctgtgtatttattccaagataatgcagtaatctcatggttgaactcaagttggtggatgatgctactgtcttcaatgtgtaccaaagatac
tcttcctgttgagtatccaacagcaaggacttttccatctgttctccatgccaatgcagtaactttaacattatctgaaggaggatttaaaacccaaacc
tgttgccatgaaaggcggtgaagagtaacttgaccttgtacatttgcaatggccaaaagatccat
>cl_1680088_1
ttaattcgaccgttttatttatatatgataaaatattataattcaatacattcgtaaatatactgactttgcctttaatattattaatattcctattagt
aacttaaattataattatttttaaaaagaacagttatttataattaattacaatttcaaatgcaatattagttacaaataatattactacgtaatatagt
attaatatttacagataataaattatttgtgcctgatttgccatatacagcaaaaaatacttgcataaaaataggtaactttagcaataggtatatgcta
tatagatatttttttaaggctacatgtaggaattgttggtaatataaatctaatctatatcactttcttttaaagatatatttatattttatttacatgg
tttttacccttaaatctatttatgtaaatatatttatattaatgttttttccaagatatagctaccatcttagttttccaggaatatatttttcaattaa
gttcatgtaataaggctttagtttttcaatgtctgggatgtcctctttcttcgtgtataaatcaaatttgttgaattctttgatccacgggagcatctca
tcgtctacgttgttggtgagatgggtgtaatcatttccagtgtgccatggatagaaagagtggtagcgaatgatgtagagtgcctcctgtggcagcgttg
taccattttcctttaggactctgtacatgtactcatcgtgaccccaagacatggtcacattatcgagaccgcagttcgcatcgtaagttccatatttcgt
attgaacttttcgttgtcgagatcaacgtttccgtcgaaggaggaatccctgaagacgattgagggagcgaaggcgcatcccacgggatacgtgtccccg
accgtcgaccactggggctcatcgtacatcgccatcacctttcccaagtcgtggattagccccgttaggtggaaccaatccatatccggatgctccttcc
gaatcctttctgcagtttggaacgcgtggatgatgttgggcaaatcgctgtcagggtcactctcatcaatcaggctgttcagaagttcaagaacttccat
gatagttcctttgaacttgtcgaatttgcaccagtactcatgcctattggacacatactgaacgcattgattctgatgcatggatttgtacgtttcgtac
accctcttcatcttcgggtctttggtgtccttcacgtaggtccgaaaattccatcctgtttccctctgaacatcctcaggtcggaagtactgagaagggt
ccagaatctttatttccacagt
>cl_226192_3
ttaattctaccgttttaattatatatgataaaatattataattcaatacattcgtaaatacactgactttgccttaaatattattaatattcctattagt
aacttaaattataactatttttaattggaacagttattttttaattttaaatgcaatattagttgcaaataatattactacgtaatatagtattaatatt
tacagataataaattatttgtgcctgatttgccatatactgtacagcaaaaaatacttgcataaaaataggtataactatagcaataggtatatgctata
tagatatttttataaggctacatgtaggaattgttggtaatataaatctagtctatatcactttctttttaaagatatatatttatattttatttacatg
gtttttacccttaaatctatttatggaaatatattaatattaatgttttttcctagacaactaccatcttagttttccaggaatatatttttcaattaag
ttcatgtaataaggctttagtttttcaatgtctggaatgtcctctttcttcgtgtataaatcaaatttgttgaattccttgatccaggggagcatctcat
cgtctatgttgttggtgagatgggtgtaatcatttccagtgtgccatggatagaaagagtggtagcgaatgatgtaaagagcctcctgtggcagcgttgt
tccgttttcctttaggactctgtacatgtactcatcgtggccccaagacatggtcacattatcgagaccgcagttcgcatcgtaagttccatatttggta
ttaaacttttcgttgtcgagatcaacgtttccgtcgaaggaggattccctgaagacgattgagggagcgaaggcgcatcccacgggatacgtgtccccga
ccgtcgaccactggggctcatcgtacatcgccatcacctttcctaagtcgtggattagccccgttaggtggaaccaatccatatccggatgctccttccg
aatcctttctgcagtttggaacgcgtggatgatgtttggcatatcgctgtcagggtcactctcatcaatcaggctgttcagaagttcaagaacttccatg
atagttcctttgaacttgtcgaatttgcaccagtactcatgcctattggacacatactgaacgcattgattttgatgcatggatttgtacgtttcgtaca
ccctcttcatcttcgggtctttggtgtccttcacgtaggttcggaaattccatcctgtttccctctgaacatcctcaggtcggaagtactgagaagggtc
caggatttttatttccacagt
>cl_664431_1
tgatgtgcatatattagatacagttattcttcggtggagagtttgtgaatcttcaaaaccctcacctgatatacctttccaacgttatggacatactgtc
gttgcttatggagacaaaatttttctgtggggtggcagaaatgatacaagagcatgcagtaaactattttgttttgatactaaaacttgcacttggacta
atcctgaagtatatggaaaaattcctgatgctagagatggacactcagcttgtgttatagataactctatgtacatttttgctggttaccttgaatcttc
agatgcatacactcaagaaattcatgctttaaatttactttctctcacttggaaatatgtctgtgcaaaaggtccaaaacctatttatcgggacttccac
acagcaacctcattaaatggttttatgtatgtgtggggtggcagagaagtagccagtggttggtatgaatctctgaatcaagaagaatatggttctcaga
tgcatatgtttgacccattaacagaggaatggagtctgattgcggcctctggagaagtacctgttggcaggagatcacattctgctgttacttatcggaa
taaaatctacgtttttggtggatttaatagcattgagaaaaaacattataatgatttacatcaatttgatccagaaaaatgttcttgggaaaaagttgaa
cctttaggatgtgccccatgtcctcgaagaagacaaggtttttgcttgtgtggcacaaaaatatttctttttggtggaacaagtccaagtaacactgatc
cggaattttgcttcaatgaggaagagtgggatgaggaggatgaaccccaggaagaacaagcattaattgatcatggagatcttcatgtcctagatttaga
acctactttgaaaactttatgtattttaagcgtgttaaagtataaattagaaacttcctgtctccctttagacatccagatgagcatgaagataatgtta
atgccaaataatatatctagacctgataaccatacaggatagaatctgaaactaaaaatttcattttgtaaatatttattttgtatgaatcatttaatat
acgacgtag
>cl_1561442_21
tgatgtgcatatattagatacagttattcttcggtggagagtttgtgaatcttcaaaaccctcacctgatatacctttccaacggtatggacacactgtc
gttgcttatggagacaaaatttttctgtggggtggcagaaatgatactagagcatgcagtaaactattttgttttgatactaaaacttgcacttggacta
atcctgaagtatatggaaaaattcctgatgctagagatggacactcagcttgtgttatagataactctatgtacatttttgctggttaccttgaatcttc
agatgcatacactcaagaaattcatgctttaaatttaatttctctcacttggaaatatgtctgtgcaaaaggtccaaaacctatttatcgggactttcac
acagcaacctcattaaatggtttgatgtatgtgtggggtggcagagaagtagccagtggttggtatgaatctctgaatcaagaagaatatggttctcaga
tgcatatgtttgacccattcacagaggaatggagtctgattgcggcctctggagaagtacctgttggcaggagatcacattctgctgaaaaatgttcttg
ggaaaaagtagaacctttaggatgtgccccgtgtcctcgaagaagacaaggtttttgcttgtgtggcacaaaaatatttctttttggtggaacaagtcca
agtaacactgatccggaattttgcttcaatgaggaagagtgggatgaggaggatgaaccccaggaagaacaagcgctaattgatcatggagatcttcatg
tcctagatttagaacctactttgaaaactttatgtattttaagtgtgttaaagtataaattagaaacttcctgtctccctttagacatccagatgagcat
gaagataatgttaatgccaaataatatatctagacctgataaccatacaggatagaatctgaaactaaaaatttcattttataaataattttttcgtatg
aatcattaaatacatgacgtag
>cl_802637_1
ccttcttgacagtctccaaattgacactgtcattgctagctttcgaagtagcactatagagagaaatttggctaagacgttttatagcttgactttcgcc
gattgcaggagcactttggtcctgtattactggctgcaattccttccggtgaaaatagatgctggtttgaaccggtggaaggaaaatggaaatgat
>cl_280608_19
atcatttccattttccttccaccggttcaaaccagcatctattttcaccgaaaggaattgcagcaagtaatacaggaccaaagtactcctgcaatcggcg
aaagtccagctctaaaccgccttcgccaaatttctagtgctacttcgaaagctagtaatgacagtgtcaatttggagacggtcaagaagg
>cl_805081_12
tttttgacttttgttgttgttttgtaggatatgcttgttgctattagaaaatagaaattttgcaccagacctaagcaatttataaataaattaccaaaat
gggaagaaaatcttccaaaaaagatcaagccccactgtttcagacctacaagattgttgtagttggtggtggtggtgtaggcaaatctgcaattacaata
cagttcatacaaagctattttgctacagactatgatcctacaattgaagactcatatactaaacagtgtgttattgatgatgttgttgcaaaactggaca
ttttagataccgcgggccaagaagagttcagtgccatgagggagcaatacatgaggtctggcgaaggattccttctagtcttttcggtgactgatcgcaa
ttccttcgaagagctcgttcggtttcacaagcagatcctgagggtaaaggaccgagatgaattccccatgctcatggtcggtaacaaggcggatttggag
catcagagaatgatatcaacggacgaagcccaaacttttgcccgtcagcacaagatcccttacatcgaatgctcagccaagattcgcatgaacgtggatc
aggccttccacgagctcgtgagaatcgtcaggaaattccaggaagcagagagaccccctgtcaaatctaactcactgcggaaggacaaaaattgtgtgat
attttgaaacctaacaaatccttcagttttcagaccatttcggtggttttgttggagccaaagactgctttatcgtttagtgttcacttgtcatcattcg
ttcagtgtctgttcgaaagctgagaagttccgtgtcacctcctcctactcgtgaaagatttttagcaattcttttagacaattttcagtcatttctatac
tctcggcagc
>cl_837128_1
gctgccgagagtatagaaatgactgaaaattgtctaaaagaattgctaaaaatctttcacgagtaggaggaggtgacacggaacttctcagctttcgaac
agacactgaacgaatgatgacaagcgaacactaaacgataaagcagtctttggctccaacaaaaccaccgaaatggtctgaaaactgaaggattggctag
gtttcaaaatatcacacaatttttgtccttccgtagagagttagtgtttgacagggggtctctctgcttcctgaaatttcctgacgattctcacgagctc
gtggaaggcctgatccacgttcatgcgaatcttggctgagcattcgatgtaagggatcttgtgctgacgggcaaaagtttgggcttcgtccgttgatatc
attctttgatgctccaaatccgctttgttaccgaccatgagcatggggaattcatctcggtcctttaccctcagaatctgcttgtgaaaccgaacgagct
cttcgaaggaattgcgatcagtcaccgaaaagacaagcaggaatccttcgccagacctcatgtattgctccctcatggcactgaactcttcttggcccgc
ggtatctaaaatgtccagctttgcaacaacatcatcaataacacactgtttagtatatgagtcttcaattgtaggatcatagtctgtagcaaaatagctt
tgtatgaactgtattgtaattgcagatttgcctacaccaccaccaccaactacaacaatcttgtaggtctgaaacagtggggcttgatcttttttggaag
attttcttcccattttggtaatttatttataaattgtctggcacacaatttctattttctaatagcaacaagcatatcctacaaaacaacaacaaaagtc
aaaaa
>cl_356214_1
acaattcaaataaattataaataacaagtttttccctttttttatcagatcctggatattatgatttgtgcttttgagaatgtatataaactaaagtcaa
tgatataagttaataaataataaaagtcctataaataataattcttttagttaacctacaaatgaaatgctgaacagagttcctaaagttgggctatgat
agggttccttggtgacttgattgcgttacaaaactaacatataattcagcaaggtacctacacactagtacacagtttaatatggaaatacaaaaatagt
aaacataaataaatatgtacagtaactaatttcaaattttcaataagcaatttttaaaaaattgtaaccaaagataacccttaaaaaattattcaactta
cagcataatctattcataagtaaatttaatgaaagaccaaaaacagactagtctatttgttaagagattataatatgttagaataatattattataataa
tatagaatgttaagctactaaatatataatagctaatacattatatgaaagatttaaacaagtcagtcaataaaactatttaaattttaattatgttgca
aaagtataaaactataggttatatcaatcttttgataagtcattaaaaataattatacatctattaaacccaactgaaattctggatcctcttccccatt
tgattccttgatgttgataggtcggtacatcctatataaatcttgattagctccaaaaccaataaaattcttagtcgaagtttccacaactttaaaccct
tcttggctgtacagaagcttagcctcatgatggcaagaagtggtgatcaagtcaattcctgtgtatttaatttcttcacaaaatttaattgcagataata
aaagctgtgtagcaatgtggcgtcttctgtattctttctgcactgccatccgacgaagccatgcccttttgttgtcatggatagaacgagtaactgcaat
gcttcctacaattgtcctgctgaggccactaatgttaacattttgaacttcaaattctttctcattgtagaaatcatattcaacctttttaactttattc
attaatgaagccatttcagcttctcctgatttcccatagacctcggccacaaagaagcatgtatatggatcattcatatagtttgtagcaatattaaata
tatcattacttaattcattagcttttatccagtgtcccatccaaatagctaaatatagtaaaacaatcgttaaaggcacagctaggagacataatttgaa
ggggattccaatgaacacaaaactaatcccaaacaaggcaattgaaatctgagctaataattcagaaagtaaagcaccccaaaagaaatttccaacttgt
tccattgtagcagaagtaataattttttggatatggtcttggtcacctccatgaaattttctaatgacacacaatggtccagttctagcagtcattgttc
taaatatttagactgtgttattaaatagatataataacaaaaacgta
>cl_951575_7
tacgtttttgttattataactatttaataacacagtctaaatatttagaacaatggctgctagaactggaccattgtgtgtcattagaaaatttcatgga
ggtgaccaagaccatatccaaaaaattattacttctgctacaatggaacaagttggaaatttcttttggggtgctttactttctgaattattagctcaga
tttcaattgccttgtttgggattagttttgtgttcattggaatccccttcaaattatgtctcctagctgtgcctttaacgattgttttactatatttagc
tatttggatgggacactggataaaagctaatgaattaagtaatgatatatttaatattgctacaaactatatgaatgatccatatacatgcttctttgtg
gccgaggtctatgggaaatcaggagaagctgaaatggcttcattaatgaataaagttaaaaaggttgaatatgatttctacaatgagaaagaatttgaag
ttcaaaatgttaacattagtggcctcagcaggacaattgtaggaagcattgcagttactcgttctatccatgacaacaaaagggcatggcttcgtcggat
ggcagtgcagaaagaatacagaagacgccacattgctacacagctcttattatctgcaattaaattttgtgaagaaattaaatacacaggaattgacttg
atcaccacttcttgccatcatgaggctaagcttctgtacagccaagaagggtttaaagttgtggaaacttcgactaagaattttattggttttggagcta
atcaagatttatataggatgtaccgacctatcaacatcgaggaatctaatggggaagaggatccagaatttcagttgggtttaatagatgtataattatt
tttaatgacttatcaaaagattgatataacctatagttttatacttttgcaacataattaaaatttaaatagttttattgactgacttgtttaaatcttt
catataatgtattagctattatatatttagtagcttaacattctatattattataataatattattctaacatattataatctcttaacaaatagactag
accccctagtctgtttttggtctttcattaaatttacttatgaatagattatgctgtaagttaaataattttttaagggttatctttggttacaattttt
taaaaattgcttattgaaaatttgaaattagttactgtacatatttatttatgtttactatttttgtatttccatattaaactgtgtactagtgtgtagg
taccttgctgaattatatgttagttttgtaacacaatcaagtcaccaaggaaccctatcatagcccgactttaggaactctgttcagcatttcatttgta
ggttaactaaaagaattattatttataggacttttattatttattaacttatatcattgactttagtttatatacattatcaaaagcacaaatcataata
tccaggatctgataaaaaaagataaaaacttgttatttataattgatttgaattgt
>cl_71047_1_16
cagaaataataagctgtccaaaatttaaaaaaactgaaagatctctataacttcagggtaaagtttaatagcaataacttcatgtcaattatttgtttct
taatgctacatgtagctgttcctccaagtgcagagtattgttcaatgctgctctcaaaactccatatagcagaaacttcttcagagaacaatgggctaat
tttttgcaattcttgtaagggaacttttgaaataggaattttcatttgttcagatcttgcaacaacttccccagtcttttcatgagcttctctaaaaggc
atctgcatagttgaaattgcccctgatgcaattttaatcatgtcttctagcatgttggcagactcaaataacatttctttatcctcctgaagatctttat
tgtaggcagttggtaatccttttaatatagccaaaaatccagttgtattaccaatcattcttcctgtttttccacgaataagttccaaactgtcaggatt
ctttttttgtggcatcaaagaactaccagtggagaaagcatctgaaagcctgacaaatccaaattcagagcttgagaaaatgatcagatcttcagccata
cggctcaaatggcaagctgtcaaactgcaccagaataaatactctgcaacaaaatcccggtcagctacagcatgtaaactattctgactgacacgaccaa
atttcaagttccgagcgatctcttctctatcaatacaaaatgggttcccagctaaagctccagatccaagtggacacacatcagtagaccagtaaacaaa
tcttaatcgctgtaggtctgagcacagtgaccaagcatgactaagaagccaatgaggccatctgatagcttgagcccgctgaaggtgagtataaccaggc
ataataatgtgtggctcactctctgctctatgaacaagtgcctcaaccaaagttttaagattctccatcaataaatggagatgatctttcagccataatc
gcaagtcaactgctacttgatcatttctacttcttcctgtatgtaacttgcccccaacatggccagcaatttctttcaaacgcctttcaacagcagtatg
aatatcttcatctgtacattttatcttgaaagttccttgtttccattcatcttcaacttcaataaggccattttgtattgatatttgttcatcactagat
agaattccaatgcgttgaagtgtttttgaatattcaatacttcctgcaatatcctgtctccacatctttttgtcgcaatgaatagatgcattaaattttt
ccataattggatctgwtgcactagtaaatctacctccccataatgtatcttgttctttcagatgatcagtcatattattattaatttggtgttatgtgtc
aatttacatgagttattcacacctaaaaatcactgtgt
>cl_1074712_1
cagaaataataagctgtccaaaatttaaaaaaccgaaagatctctataacttcagggtaaagtttaatagcaataacttcatgtcaattatttgtttctt
aatgctacatgtagctgttcctccaagtgccgagtattgttcaatgctgctctcaaaactccatatagcagaaacttcttcagagaacaatgggctaatt
ttttgcaattcttgtaagggaacttttgaaataggaattttcatttgttcagatcttgcaacaacttccccagtcttttcatgagcttctctaaaaggca
tcccttttctaacaaggaaataagccaaatctgtagccagcatatcttctgtcaatgctctaagacaggcgttcttatttatctgcatagttgaaattgc
ccccgatgcaattttaatcatgtcttctagcatgttggcagattcaaataacatttctttatcctcctgaagatctttattgtaggcagttggtaatcct
tttaatatagccaaaaatccagttgtattaccaatcattcttcctgtttttccacgaataagttccaaactgtcaggattctttttttgtggcatcaaag
aactaccagtggagaaagcatctgaaagtctgacaaatccaaattcagagcttgagaaaatgatcagatcttcagccatacggctcaaatggcaagctgt
caaactgcaccagaataaatactctgcaacaaaatcccggtcagctacagcatgtaaactattctgactgacacgaccaaatttcaagttccgagccatc
tcttctctatcaatacaaaatgggttcccagctaaagctccagatccaagtggacacacatcagtagaccagtaaacaaatcttaatcgctgtaggtctg
agcacagtgaccaagcatgactaagaagccaatgaggccatctgatagcttgagcccgctgaaggtgagtataaccaggcataataatatgtggctcact
ctctgctctatgaacaagtgcctcaatcaaagttttaagattctccatcaataaatggagatgatctttcagccataatcgcaagtcaactgctacttga
tcatttctacttcttcctgtatgtaacttgcccccaacagggccagcaatttctttcaaacgcctttcaacagcagtatgaatatcttcatctgtacatt
ttatcttgaaagttccttgtttccattcatcttcaacttcaataaggccattttgtattgatatttgttcatcactagatagaattccaatgcgttgaag
tgtttttgaatattcaatacttcctgcaatatcctgtctccacatctttttgtcgcaatgaatagatgcattaaatttttccataattggatctgttgca
ctagtaaatctacctccccataatgtatcttgttctttcagatgataagtcatattattattaatttggtgttatgttatgtgtcaacttacatgagtta
ttcacacctaaatatcactgtgt
>cl_1089530_4
cttgcagtgactgggtmcccgggggattgtcacacccctagtgagcaaatatagagcccacccccatgcgggatgcatactcttaaagccataagaaaga
gactactaataacccccttcttattattttcacaatgccctgaaaaagcatgtatataattattggtatgagtctgttatagaagtgacacttgaacaaa
actattctatgttctgtaccccaacattgccttaatgactatagcaaacatacaaatataaaattttaattaattatattatcaccaactcagaataaat
attaaactaaacttatataggccaaaattaaatattatatacggtaaataactacccattagcaacatacagtatatatttatcttgaattacctaaatg
aatttagccaaagtgagagccatttcatgcgaactttttaaaacaaaagcatgttctatccctttgttatcgacataagttttgatgcctggaactgctt
gcaaaagttcgtctctatagctgaggggacaccatccatccgttttcccaaaataaaaggtcaatttatcttttacaggcaacaaagcatcaatatctaa
agtattaacagtatttaattcatcatacgctaatttcaacatgttcccaaacattcttggggtgagaagttcatttgtaacgctgaccataaatgaattg
ggtcttactctcaaattcttcctgtacaaaacccaataagaaagtttggaccttattgatttcgaacaccaactaaatatagtaataaataatactgcaa
tagattgtaaatactttaaaacaggccatagatttttaccatttggagttgttttcattctttcaattgttggaaaaagaaaatagcattgcttgattct
tgagtataaattttttgaagtttctgaattaaataattctacatttctggaaaattttcgaactttcaaacctagcagaatctgtaaaattgaaagtatc
atgtaacatccaatagaatggccaacaagagttatggaacatctggacggaacttcttgctcaatgaactgaagcttatgttctatctcgacatctaatg
ggtgcttatccataactatgttgtttaaagtgctcagggtgtgacatgaatgagatatagcccaaactgcggtctctccgtcatcaagttctttgaaaag
tgctttcacaaaatcttcatagtataaaattaaaccaggatttccaggaattataagaataagcttttgaatattcccattagaagggttggcttttaat
atgttggcagacagatt
>cl_547466_6
cttgcagtgactgggtaccagggggattgtcacacccttagtgagcaaatatagagcccacccccatgcgggatgcatactcttaaagccctaagaaaga
gactactaataacccccttcttattattttcacaatgccatgaaaaagcatgtatataattattggtatgagtctgttatagaagtgacacttgaacaaa
actattttatgtactgtaccccaacattgccttaatgactatatcaaacttatacaaataaaaaattttaattaattatattatcaccaactcagaataa
atattaaactaaatttatataaattaaatattatataaatattaaataactacccattagcaacatacggtatatatttatcttgaattacctaaatgaa
tttgctatagaagccaaagtgagagccatttcatgcgaactttttaaaacaaaagcatgttctatccctttgttatcgacataagttttgatgcctggaa
ctgcttgcaaaagtttgtctctatagctgaggggacaccatccatccgttttcccaaaataaaaggtcaatttatcttttacaggcaacaaagcatcaat
gtctaaagtattaacagtatttaattcatcatacgctaatttcaacatgttcccaaacatccttggagtgagaagttcatttgtaacgctgaccataaat
gaattgggtcttactctcaaattcttcctgtacaaaacccaataagaaagtttggaccttattgatttcggacaccaactaaatatagtaataaataata
ctgcaatagattgtaaatactttaaaacaggccatagatttttaccatttggagttattttcattctttcaattgttggaaaaagaaaatagcattgctt
gattcttgagtataaattttcaaattttaaattttttgaagtttctgaattaagtaattctacaattctggaaaattttcgaactttcaaacctagcaga
atctgtaaaattgaaagtatcatgtaacatccaatagaatggccaacaagagttatggaacatctggacggaacttcttgctcaatgaactgaagcttat
gttctatctcgacatctaatgggtgcttatccataactatgttgtttaaagtgctcagggtgtgacatgaatgagatatagcccaaactgcagtctctcc
gtcatcaagttctttgaaaagtgctttcacaaaatcttcatagtataaaattaaaccaggatttccaggaattataagaataagcttttgaatattccca
ttagaagggttggcttttaatatgttggcagacagatt
>cl_399546_3
ttaaaatacaaaatatatttataaatctaaaaactatatttacattcgtcaaaatgaaataattgcttttatagcttttgaagagcagtacgtatactgt
atataatgataagcttataaaaaataaaaaatcttcacaaaaaataaagtttgaaaatacccagtgcatagttttatccctattcagttttataatattt
ctgttaggcttacatgttcacatcacaaactcatcccttgtactagttatagccaaacaaaagtaatttatccaatctttactgtccttttcatctaggg
acaaattaaaatctatgttattagttgcattattactagagaaaaagtcaaagtctcttttaatgtagaagttcatggatttaaaaaaactttcagtctg
gcagctcatatttagtttccacatagctggactgaggtttttgaataaattagctataagagaggtttgcaatggaaatacaaaatccctctgaccttcc
ttctcaacaagttcaactaaaacttgagcagtacactgtgttaggatagaagctggaagcttcatatattttcttaatacaaccaccacttgtaatgcta
tgtgcatttgcattaacttgtttatacaattttgatatgatccctttgataaagtccaattaataaaaggaagcagttgctctactgttgcaagttcaca
aacttgaaatatgttaatatagtctcgttttattttctcaagtccaatttcaatcaacatttcaagaggtgctaacccaacaaggtcaactttctttatg
atgcctctcatcaaatttcgagaaatttcagcaacctgtgttttgtttttaactagaattggaggacgcataactcctgcagttatggcttcaaacacac
agtttaatccttcttgcaactcacagatagattcacattgaataaaaatagtccacaacttttcagtaaattccatattttgtctaacttgaaaaaactt
tgcttctaaaattttatcaaaatttgctgcacaatcatcctcaatcttttgcttttctgctttctcaatgatactgttaaaatactgttgaagttgattt
atcactggtagctcatcttttcgcttcaaccaattaacttcacaagtctccaaaccaagaataaagccctctaaagtggcaagttcaaagtaaatttgat
atgcatcacttctaacatcagatatgtcaatatgtacttgtgtagtagtacatgcatccaacgagggtgatgaaagaatcgatagtggtcttttccatga
ggat
>cl_1115997_2
atcctcatggaaaagaccactatcgattctttcatcaccctcattggatgcatgtactactacacaagtacatattgacatatctgatgttagaagtgat
gcatatcaaatttactttgaacttgccactttagagggctttattcttggtttggagacttgtgaagttaattggttaaagcgaaaagatgagctaccag
tgataaatcaacttcaacagtattttaacagtatcattgagaaagcagaaaagcaaaagattgaggatgattgtgcagcaaattttgataaaattttaga
agcaaagttttttcaagttagacaaaatatggaatttactgaaaagttgtggactatttttattcaatgtgaatctatctgtgagttacaagaaggatta
aactgtgtgtttgaagccataactgcaggagttatgcgtcctccaattctagttaaaaacaaaagtcaggttgctgaaatttctcgaaatttgatgagag
gcatcataaagaaagttgaccttgttgggttagcacctctagaaatgttgattgaaattggactcgagaaaataaaacgagactatattaacatatttca
agtttgtgaacttgcaacagtagagcaactgcttccttttattaattggactttatcaaagggctcatatcaaaattgtttaaacaagttaatgcaaatg
cacatagcattacaagtggtggttgtattaagaaaatatatgaagcttccagcttctatcctaacacagtgtactgctcaagttttagttgaacttgttg
agaaggaaggtcagagggattttgtatttccattgcaaacctctcttatagctaatttattcaaaaacctcagtccagctatgtggaaactaaatataag
ctgccagactgaaagtttttttaaatccatgaacttctacattaaaagagactttgactttttctctagtaataatgcaactaataacatagattttaat
ttgtccctagatgaaaaggaaagtaaagattggataaattacttttgtttggctataactagtacaagggatgagtttgtgatgtgaacatgtaagctta
acagaaatattataaaactgaatagggataaaactatgcactgggtattttcaaactttattttttgtgaatattttttattttttataagcttatcatt
atatacagtatacgtactgctcttcaaaagctataaaagcaattatttcattttgacgaatgtaaatatagtttttagatttataaatatattttgtatt
ttaa
>cl_385689_1
agtgatcaggtatagactgaaattatttgaacactttaaagctatgacttccactttgattcactcaatatcaagcgattcggaagaagaagaatttgaa
gacttagcttcaagaataaggaagaaaaatcaatttttgaaaccagaactgattcgatctacaacttctctagctgttgatgaagattccccttctacct
acagcaaaaatgtaaaagcttccataatagtaggaaagaaaaacaatattttgcaaccagaactgattcggcctacaaattttatagctgttgatctaca
agttgaagaggattccagttctacctgcagcgaaaatttaagaataaactccaaaaagtcaacaaaacgatctacctcaataaatagcaccaaaccaata
aagtcaaaagatgaaaaaagacaggaacagttagcaaaaaatattgaaaaagagagactaaagttagagaagcaacaggaacgagctgtaaagaaggctt
caaaaccgggagaatgtaccaaatatatgatggtctacattgatcgctgcctactggaatctcccggaggaagtgaaattatcagcagactatcatctaa
atcaattggctataaagtcattgatcacactgtaccttattctgttacattttacagacaggatccagtaacacaggaggaaactaaggagaatgaatct
ttagtcgttattccagtggataattttattcctttaatttattcacaagtttatggaacttcagaaagtcaagctcatcctaccatttgtgataaatgtc
aatattggaagaaaagtttgggcaataatctaacatttgtggtttgtggtctagatgattactacaagaaggaaaagacaaaaaaacaaagaaatttcag
acaaaatataactggagaagctcctacgcaattcaaaggaaggaaaagaaagaaacaagatgcagaaagtgatcagtgtcttgtacaggtgaacaggagt
gatgttgaaactgctttagtcgcagctcaagttgaggagaatgtcaaccacagactattttcgaattcagaaaaattggcagattttgttgctcaggtca
ctaagtctattgctgagaggccttacaaacaggaaaagcagtcttcggtccagttcagctggtatgcagaaggaagcaatacaaattgcgtaaaagttga
taaatctggagttgggttgcttaagctatggcatcagcagctgcgtcagttcaataatgttggcatagaagtggctcaagcgatagcaaaggaatatcct
tcacctcagcatctttggacggcctacgataaactgtcagaagagaatgccaatgttttactggctaatataccagttcgcagaggaatcggaatcttgg
ttaatacgcgcaaaattggaccagagctgtcaaaaaaaatttataggttcatgacatctaaggacccatttcaaagtttatctcaatcatgatttagacc
cagttggcgtaaccaataggtagtgctatagattacttgccatgcaactaattattatttaggggccttattgatccgctgaaattgtttttcaatagaa
tcaattcccaaatcggtttatctgatcatttttatttttaatgcaacaaaactttatgaatgttttcgattgttcattggaacaatgagcctaaatcaac
tgtaagcaaaggagaacgctggttcttgctaggttgcctatttttctaagtgtgcaatgataccagtatattgttttgcgctggttgagctacttccata
ataaatttttat
>cl_189975_1
ataagaatttattatggaagtaattcaaccagcgcaaaaaaatatactggtatcattgcacacttaaaaaaataggcaacctagcaagaaccagcgttct
ccattgcttacagttgatttaggcccattggaacggcaagggaatcgaaacattcataaagttttgttgtattaaaaataaaaatgatcggataaaccga
tttgggaattgattctaaattgaaaaacaatttcagcggatcaataaggcctctaaataataattagtagcatggcaagtaatttatagcactacctatt
ggttacgccaactgggtctaaatcatgattgagataaactttgaaatgggttcttagatgtcatgaacctataaattttttttgacagctctggtccaat
tttgcgcgtattaaccaagattccgattcctctgcgaactggtatattagccagtaaaacactggcattctcttctgacagtttatcgtaggacgtccaa
agatgctgaggtgaaggatattcctttgctatggcttgagccacttctatgccaacattattgaactgacgcagctgctgatgccatagcttaagcaacc
caactccagatttatccacttttacgcaatttgtgttgcttccctctgcataccagctgaactggacggaagactgcttttcctgtttgtaaggcctctc
agcaatagacttagtgacctgagcaacaaaatctgccaatttttctgaactcgaaaatagtctgtggttgacattctcctcaacttgagctgcgactaaa
gcagtttcaacatcgctcctgttcacctgtacaagacactgatcactttctgcatcttgtttctttcttttccttcctttggattgcgtaggagcttctc
cagttatattttgtctgaaattcctttgtttttttgtcttttccttcttgtagtaatcatctagaccacaaaccacaaatgttagattatggcccaaact
tttcttccaatattgacatttatcgcaaatggtagggtgagcttgactttctgaagttccataaatttgtgaataaattaaaggaataaaattatccact
ggaataacgactaaagattcattctccttagtttcctcctgtgttactggatcctgtctgtaaaatgtaacagaataaggtacagtgtgatcaatgactt
tatagccaattgatttagatgatagtctgctgataatttcacttcctccgggagattccagtaagcagcgatcaatgtagaccatcatatgtttggtaca
ttctcccggttttgaagccttctttacagctcgttcctgttgcttctctaactttagtctctctttttcaatattttttgctaactgttcctgtcttttt
tcatcttttgactttattggtttggtgctatttatcgaggtagatcgctttgtcgactttttggagtttattcttaaattttcgctgcaggtagaactgg
aatcctcttcaacttgtagatcaacagctatagaatttgtaggccgaatcagttctggttgcaaaatattgtttttctttcctactattatggaagcctt
tacatttttgctgtatgtagaaggtgaatcttcatcaacagctagagaagttgtagatcgaatcagttctggttgcaaaaactgatttttcttccttatt
cttgaagctaagtcttcaaattcttcttcttccgaatcgcttgatattgagtgaatcaaagtggaagtcatagctttaaagtgttcaaataatttcagtc
tatacctgatcact
>cl_1011519_16
accgcctcttgctacatttataaggattgcagagtctttcattttttcaaatgcttccttgttaaatatttcatttgtttcctcatttagtgcagcacaa
ataattataaagtcagattctttaagaagctcttcaaaa
>cl_188145_2
accgcctcttgctacatttataaggattgcagagtctttcattttttcaaatgcttccttgttaaatatttcatttgtttcctcatttagtgcagcacaa
ataattataaagtcagattctttaagaagctcttcaaaa
>cl_487047_1
acgctttctcctcatccttcgcagggtcgagtagcctaacgttggacaaatgctccgtagttgtcmtcacgaatgaaataatcgttataggacgrtaagg
tatwgttatccggaatttgaacaacattatccggcagtttagtcttactatccgacggatgaagcttattatccggtagctttatttcattaccgctcac
cgtaggatctgtgtttggggggagttttcttggtagatgttgatacgtcttcttcaggagtggttttgaagtggttgtccaccatctgctggagtttcga
aggcaagtttaggatattggagggatacaggtccgatattccgaaggtgcttagcttcggggtgcggccagaaagggggggatggatgtgcttctcctga
aaggacgtagtcaccggatcgttgaaaacgttcatactagatctgccggtcacacgaaggtctctggatttgtcaattgcacaagtcacgtgaacctgtt
cgtcagaaacctgttgcac
>cl_1349077_3
gtgcaacaggtttctgacgagcaagttcacgtgacttgtgcaattgacaaatccagagaccttcgcgtcaccggcagatctagcatgaacgttttcaacg
atccggtgactacgtcctttcaggagaagcacatccatccccccctttctggccgcaccccgaagctaagcaccttcggaatatcggacctgtatccctc
caatatcctaaacttgccttcgaaactccagcagatggtggacaaccacttcaaaaccactcctgaagaagacgtatcaacatctacgaagaaaactccc
cccaaaactgatcctacggtgagcggtaatgaaataaagctacctgataataagcttcatctgtctgatagtaagactaaactgccggataatgtagttc
aaattccggataacaagactctagcgcccgataacgataagatcacgctgatgacaactacggagcatttgaccaacgttaggctactcgaccctgcgaa
ggatgaggagaaagcgt
>cl_733517_1
ttttcgttcattatagatacaaagtaatttcttgtagtttaaagtcatcgttagtcattttgttgtcgttcgtccacatacccaataggaagaaatactg
tactataaggctttgctctcttgaaattatctacataggacgcagccatcaatatatttagaaatatttttcgtaagtttttgagtcgcattctttgaag
atttcttcacagtcctcgccaacacgacctcgtcgtccggcgtcactgatgatctcgaaaggtgtgaaggagctttcttctaggaagtagctataggcgt
acgtggccatttggcagaatagataaccggaatcaccaccagtttcattggcgcaatctctgttcgcttcacagatgtacttttggacgcagatatcatc
ctctgtatttcgggactggatgtagctcttcataatggatgtggtggcgatgacagcgtcggccatgatgtcgttggagccgatggatctggcttcgaag
gatctctgagagaagctggtgcgaagggcgtccagaagagacactacgataccccacaattcagtggcttgcttggccataacagtgacttctgagggat
tatttgaaccggtgaaataggcaataattgctgagagaaaagcctccagtggtgatcctaggtccattttatccagggccacactatcgttgccgaagaa
gctcaagaccagctgcagtcccagggaaataatcttcgtccaagaaaactcgccagacgtcagctgcgaaatcgtatccattttgtcaaggggagtgcta
gtgccatagctagagtcttgagatccagccatg
>cl_700216_1
catggctggatctcaagactctagctatggcactagcactccccttgacaaaatggatacgatttcgcagctgacgtctggcgagttttcttggacgaag
attatttccctgggattgcagctggtcttgagcttcttcggcaacgatagtgtggccctggataaaatggacctaggatcaccactggaggcttttctct
cagcaattattgcctatttcaccggttcaaataatccctcagaagtcactgttatggccaagcaagccactgaattgtggggtatcgtagtgtctcttct
ggacgcccttcgcaccagcttctctcagagatctttcgaagccagatccatcggctccaacgacatcatggccgacgccgtcatcgcgaccacatccatt
atgaagagctacatccagtcccgaaatacagaggatgatatctgcgtccaaaagtacatctgtgaagcgaacagagattgcgccaatgaaactggtggtg
attctggttatctattctgccaaatggccacgtacgcctatagctacttcctagaggaaagctccttcacacctttcgagatcatcagtgacgcaggacg
acgaggtcgtattggcgaggactgcgaagtgatcttcaaagaatgcgactcgaaaacttacgaaaaatatttctaaatatattgatggctgcgtccaatg
tagataatttcaagagagcaaagccttatagtacagtatttcatcctattgggtttgtggacgaacgacaacaaaatgactaacgatgactttaaactaa
aagaaattactttgtatctataatgaacgaaaa
>cl_577685_1
gtcattgctctgccagggatcattgttgcagtcacagtttgcttcatgcaaagagagaatcacgaccacaaagtcactcatgaggtcttatttgatattg
acatcggagggaaaagggaaggtagaatggtggttggattgtttggtgaaactgttccgctcaccgttcacaatttttacactttggccacctctggata
caaaggataccgctaccaaggaacgatattccataaggcaatcaaaaagttcatgattcaagggggagacgtcttgaacgctaacggaaccggtagcata
tccatctacggggagatgttcccggatgaaagtttcgcggttcatcactcgagtgcgggattcatcagcatggctaatgcaggaaaagactccaatgggt
gtcagttcttcataacaactttggcagcgaattggttagatggtaaacacgtagcatttggaaaggttgtggaaggtcaagggattcttcacaagatcga
atacatggccactgattgggatgatcagccgcttgtggaggcgaagatcgcgaagtccagcgcaagaaaggtttcaactccttactgggtcaatgacgat
ccctacaacttacgcgattggttgaagactgtgagcattccgcttagcgtttccttcgggattattctgatatttaaccacttcattgggaagctggact
ccttcatcgacgccgacgagaaactctacagtgaaggcaggaacgcagaagaagaagaagaaaagactggaatgaagaaagacacgcgagatcttccttc
tataagaaagcgaaaataaattattttatgttaactaataatataaacacctggacacataattaaaaataattaaaggttatacctttatattttaccc
tgaaatttgttttcgtctttaccgtaaccgggtgcccaaacttattcttgacttcttctttttaattcttct
>cl_917708_1
agaagaatttaaaagaagaagtcaagaagaagtttggacactcggttaggtttagcctcggacaacgacattctcattgaaacggttacggtaaagacga
aaacaaatttcagggtaaaatataaagggataacctttaatggtttttaattatgtgtccaggtgtttatattagttaacatgaaataatttattttcgc
tttcttatagaaggaagatctcgcgcgtctttctccattcccgccttttcttcttcttcttctgctgcgttcctgccttcactgtagagttcctcgtcgg
cgtcaatgaaggagtcgagcttcccaatgaaatgattaaatatcagaataatcccgaacgaaacgctaagcggaatgctcactgtcttcaaccaatcgcg
taagttgtagggatcgtcattgacccagtaaggagttgaaacctttctagcgctggacttcgcgatcttcgcctctaccagaggctgatcatcccaatca
gtcgccatgtattcgatcttgtgaagaatcccttgaccttccacaacctttccaaatgccacgtgtttaccatccaaccaattcgctgccaaagttgtta
tgaagaactgacacccattggagtcttttcctgcattagccatgctgatgaatcccgcactcgagtgatgaaccgcgaaactttcatccgggaacgtctc
cccgtagatggatatgctaccggttccgttagcgttcaagacgtctcccccttgaatcatgaactttttgattgccttatgaaatatcgttccttggtag
cggtatcctttgtatccagaggtggccaaagtgtaaaaattgtgaacggtgagcggaacagtttcaccaaacaatccaaccaccattctaccttcccttt
tccctccgatctcaatatcaaataagacctcatgagtgactttttggtcgtgattctctctttgcatgaagcaaactgtgactgcaacaatgatacctgg
cagagcaatgac
>cl_949208_1
cagctaagtattttccatctggtgagaagcacacatctgtaaccacgccccgatgatctaagcaaacaacctcattgagaatatttccttttaattcgta
gatgtgagctttacaatcgtctcctccaattgcgaccaatgtagagtcatttgtctgattttttgatatgcaaaatccttcatagctaactgggaagcta
ccaactttcttattattacgaataatgcacacatcattcacagtaaccacaataacaccgtcttcaagggaagataaatgacggggttgagatcccaaac
ttatagaaatgccattataacgattttgagccatatcaactactttgacagtatcatcaattcctgaagtgtaaacacaatcattctttatgacaatacc
agtaacttgattaccatgacctatgccctcaattctatcatttgaacctgattccatatcccaaacaataaccgttccatcaaac
>cl_920729_8
cagctaagtattttccatctggtgagaagcacacatctgtaaccacgccccgatgatctaagcaaacaacctcattgagaatatttccttttaattcgta
gatgtgagctttactatcgtckcckccaattgcgaccaatgtagagkcattkgtckgattttttgatatgcaaaatccttcatagctaactgggaagcta
ccaactttcttaytaywacgaataatgcacacatcattnncagtaaccacaataacaccatcttcaagggaagataaatgacggggttgagatcccaaac
ttatagaaatgccattataacgattttgagccatatcaactactttgacagtatcatcaattcctgaagtgtaaacacaatcattctttatgacaatacc
agtaacttgattaccatgccctatgccctcaattctatcatttgaacctgattccatatcccaaacaataaccgttccatcaac
>cl_64504_13
atgctggatatgggatttttgcctgatatttccaagataacatattccttaaggcctgacaaacaagttattttaacaagtgctacttgggcttgcgatg
tcgaatttgttaccaagcaattaatgaagcatgacaaactcaaagtagtagttggtgagctagatttagcagctgttggttctgtaacacagagcgtaaa
cgtgtgtgaggaggaagataaatatgaggcagttgcgaatctcttacttgaaattggtccaaatgataaagttttggtctttgccaacagaagagctgtt
gtggattattttgtttcgcacctgcttcaacgtgatataaaatgtaatataatgcatgggggtcttgaccaagatgatagggagaactctctaaaagaac
ttaaatctggcgttgttcagatacttcttgcaactgatgtagcatctagaggcctagatattaaggaccttacaatggttgttaatatggacttgcctaa
gaatctggaagagtatgttcacaggtgtgggcgaactggaagagcaggcaagtttgggaaagtcattacttttgtcacatggcaaaaccgttctcaagct
caagagctcattgatatttttgagagaacaaaccaggaagttcccaaggagctagtgaggctggctcatcgattcaaagttcaacaggagaatcgacccc
catcccagcctcgaggcaactttcgtggcggcaggagtcgaggaagggaccgatattaagaacgatcctccttctgaagttttcacctctgccttatctt
caagtgctccctggaaatagtcattaaactgactaactacttgatatacttttttaagtttcatttttttctattgctaaataaatctaaatttaaataa
ctaaaattctttactcttatactgttatagtagttatatatatatactgcatatataaatgtatttttgctcctccgcaattgccttatttggaatgcat
tacattttgtataatctgtagctcatgttggctggtttgcttgattaaataagtataattctgttctatcaatttctggtttgcaaaactttctctaatt
gtaattttgcgctaaattgggaaggatgtaaatcgtgatcttttgactcttttgtaacatttattgttaatattttcaaaaatattgtacctatttctta
ttaaatttacttaaaaaaaaaaa
>cl_1756411_1
tttttttttttaagtaaatttaataagaaataggtacaatatttttgaaaatattaacaataaatgttacaaaaagagtcaaaagatcactatttacatc
cttcccaatttagcgcaaaattacaattagagaaagttttgcaaaccagaaattgatagaacagaattatacttatttaatcaagcaaaccagccaatat
gagctacagattatacaaaatgtaatgcattccaaataaggcaattgcggaggagcaaaaatacatttatatatgcagtatatatatataactactataa
cagtataagagtaaagaattttagtaatttaaatttagatttatttatcaatagaaaaaaatgaaacttaaaaaagtatatcaagtagttagtcagttta
atgactatttccagggagcacttgaagataaggcagaggtgaaaacttcagaaggaggatcgttcttaatatcggtcccttcctcgactcctgccgccac
gaaagttgcctcgtggctgggatgggggtcgattctcctgttgaactttgaatcgatgagccagcctcactagctccttgggaacttcctggtttgttct
ctcaaaaatatcaatgagctcttgagcttgagaacggttttgccatgtgacaaaagtaatgactttcccaaacttgcctgctcttccagttcgcccacac
ctgtgaacatactcttccagattcttaggcaagtccatattaacaaccattgtgaggtccttaatatctaggcctctagatgctacatcagttgcaagaa
gtatctgaacaacgccagatttaagttcttttagagagttctccctatcatcttggtcaagacccccatgcattatattacattttatatcacgttgaag
caggtgcgaaacaaaataatccacaacagctcttctgttggcaaagaccaaaactttatcatttggaccaatttcaagtaagagattcgcaactgcctca
tatttatcttcctcctcacacacgtttacgctctgtgttacagaaccaacagctgctaaatctagctcaccaactactactttgagtttgtcatgcttca
ttaattgcttggtaacaaattcgacatcgcaagcccaagtagcacttgttaaaataacttgtttgtcaggccttaaggaatatgttatcttggaaatatc
aggcaaaaatcccatatccagcat
>cl_396124_1
ataacacatgcagcggtattacgttttgtatttttgcacactatagtgtaaagtaagaatgttttatttagacctacagtacttacctacttaatatgtt
tttcttgtaaaaagttacattgttttaatttattgtatacataaacattatggagccaaatcaatcaaggaagtcaactagattatcaactagacgtaac
tatatgatgcatcttccccctattcaaaatatctctgacactgatgatatggaagctgactctgaagataatgcagatgaagaggacccttcaacttcca
gaacccctgaaacagttagtgaattagttagatatgcagattctgttaattcaagcttcattgttgaacctctcactacctcaagtcctactagagtggc
tcctggaagaagacgcattctagaatcaactgatgcagaagaagatgagcataatgatttggctaactattcctctgaagacgatgaaggacgtattgct
acagagtatattccatcttctaatttaaattctggctcctcagattcagatttgacaactatatctagttcatactcggataattcttcagatagtactc
atagttattttaccgatggattagcttccagttctcagtccagtagttacttgaacagggaattaacttcaagttttcgtactcaaaatcttgaaagaaa
ccctctcttttctaacaatttcattacttcagaaaatggaaattccaacatcactgatatgcctgacaattcaatagtagaaaattatgagggggtatca
ccatcacctttcaataatataaatgtacctaatcccatatcatccacaacattagatggggcatcaaccagttctgcagtatttgttcaatcttccaatc
ctaaaagtcctccaaagcattgccatctatcattggatgacagagatgatgatggacaaacttgttcaatttgttttgagccttggagtaattctggaga
ccacagactgtcttctcttaaatgtggacatatctttggcaagtcatgtattgaaagatggcttcacaattctactgccaagtgcccgcaatgtaacact
aaggctaataaaaaagatattagaataatttatgctaaaacactaaaagcggtcgatacctctgagaaagacaggttagccaaggagttggaagaaatta
aactaaagtttgccaaccttgaaagagaaaatgctaaaatacttctgaaacgggaattggagtcacaaaaactgaaaaagtttcaagaggagttcaagat
gttgaaaaacagtattaatgacaacactttaccttctttggaagctcttaataagtctaattctaccaataagatgtataaactagctttttacatgtca
tttgatctgacgaaagatggatcttgtaggattatggcatttaatgagtggatgaatatgttggttgtgtctgttcctagtcaagttgctatgtttgctg
gatttggcattagaaaaatcaatattctggacatgaagtgtgatcaatacatacctttgcatcagaaacaagtaagggatcttgcttttaatcctgaaag
acatgatctactgttgtctgtagccatggataaaactgctaagataatgaacgtgagcagtaatactattgtcaatacgtataacacagttcaacctctg
tggagctgttgttggaacgaagagaaatcgtctgaattttttgttggctcagctacagggaatatttatcattatgatataaaaaacaccacagaaccca
taaatgtgtatgtcgtaaatggttctgggcccattgtgtcaatgtcatacattccttttaaagaggacgctgaatttcctcactctggattattagttac
aagattaaattctgtttcttttgtagaatttcagattaacggtttgaaagaacacgatctgcctattgaagggccttttgtctatacatcttttgatcca
atatcaagacatatatttatcacatgtcgaccaacacagagaaatgctcatgccaggcatattatatgtcaacttcattcttataataacagccaagatg
cttcaattgtaaaccatgtaatttcagcatttgaaattcattcttttcaaggaggaactactatgaaagtcttatcaagggcttgtcttatgaaaaatcc
tcatgctgaaaatgaaactttagccctattcagtgaagaaagttctctcaccactaaaatttttgacatgcgctctggttcactaatgcagatgctacgg
acaaacagtaacgtaatcgatatattaccaattaatagccaaaatagcaaatatgtggctttattaactgagaggaaagttaacttttataaatggatag
gataatttaaggaggagtttgctatctagtgttatttcgagtgtaaataaatgtaaataaaatgtaatatagaataaaagtggttaccaacatttatatt
tgcaaactcatttttatattttatgactggtgacaggtgccaatgtttttatatattaattaggcaaggcctagtttataaaatttataagtaattattc
atttttaatataatagccaatgtttaaacattagtaaagctcttagcatgtgcaaatctaattacatacagtacggtacattattctactatcctgatgt
tttaaattacgatgttttattagtttt
>cl_808474_1
aaaactaataaaacatcgtattttaaaacatcaggatagtagaataatgtaccgtaggtactgtatgtaattagatttgaaattgctaagagctttacta
atgtttaaacattggctattatattaaaaatgaataattacttgtcaattttataaactaggcctaggctaattaatatataaaaacattggcacctgtc
accagtcataaaatataaaaataagtttgcaaatataaatgttggtaaccacttttattctatattacattttatttacatttatttacactcgaaataa
cactaaatagcaaactcctccttaaattatcctatccatttataaaagttaactttcctctcagttaataaagccacatatttgctattttggctattaa
ttggtaatatatcgattacgttactgtttgtccgtagcatctgcattagtgaaccagagcgcatgtcaaaaattttagtggtgagagaactttcttcact
gaatagggctaaagtttcattttcagcatgaggatttttcataagacaagctcttgataagactttcatagtagttcctccttgaaaagaatgaatttca
aatgctgaaattacatggtttacaattgaagcatcttggctgttattataagaatgaagttgacatataatatgcctggcatgagcatttctctgtgttg
gtcgacatgtgataaatatatgtcttgatgttggatcaaaagatgtatagacaaaaggcccttcaataggcagatcgtgttctttcaaaccgttaatctg
aaattctacaaaagaaacagaatttaatcttgtaactaataatccagagtgaggaaattcagcgtcctctttaaaaggaatgtatgacattgacacaatg
ggcccagaaccatttacaacatacacatttatgggttctgttgtgttttttatatcataatgataaatattccctgtagctgagccaacaaaaaattcag
acgatttctcttcgttccaacaacagctccacagaggttgaactgtgttatacgtattgacaatagtattactgctcacgttcattatcttagcagtttt
atccattgctacagacaacagtagatcatgtctttcaggattaaaagcaagatcccttacttgtttctgatgcaaaggtatgtattgatcacacttcatg
tccagaatattgatttttctaatgccaaatccagcaaacatagcaacttgactaggaacagacacaaccaacatattcatccactcattaaatgccataa
tcctacaagatccatctttcgtcagatcaaatgacatgtaaaaagctagtttatacatcttattggtagaattagacttattaagagcttccaaagaagg
taaagtattgtcattaatactgtttttcaacatcttgaactcctcttgaaatttttttagtttttgtgactccaattcccgtttcaggagtattttagca
ttttctctttcaaggttggcaaactttagtttaatttcttccaactccttggctaacctgtctttctcagaggtatcgaccgcctttagtgtttttgcat
aaattattctaatatcttttttattagccttagtgttacattgcgggcacttggcagtagaattgtgaagccatctttcaatacatgacttgccaaagat
atgtccacatttaagagaagacagtctgtggtctccagaattactccaaggctcaaaacaaattgaacatgtttgtccatcatcatctctgtcatccaat
gatagatggcaatgctttggaggacttttagaattggaagattgaacaaatactgcagaactggttgatgccccatctaatgttgtggatgatatgggat
taggtacatttatattattgaaaggtgatggtgataccccctcataattttctactattgaattgtcaggcatatcagtgatgttggaatttccattttc
aagattttgagtacgaaaacttgaagttaattccctgttcaagtaactactggactgagaactggaagctaatccattggtaaaataactatgagtacta
tctgaagaattatccgagtatgaactagatatagttgtcaaatccgaatctgaggagccagaatttaaattagaagatggaatatactctgtagcaatac
gtccttcatcgtcttcagaggaatagttagccaaatcattatgctcatcttcttctgcatcagttgattctagaatgcgtcttcttccaggagccactct
agtaggacttgaggtagtgagaggttcaacaatgaagcttgaattaacagaatctgcatatctaaataattcactaactgtttcaggggttctggaagtt
gaagggtcctcttcatctgcattatcttcagagtcagcttccatatcatcagtgtcagatatattttgaatagggggaagatttattatatagttacgtc
tagttgataatctagtcgacttccttgattgatttggctccataatgtttatatatacaataaattaaaacaatgtaactttttacaagaaaaacatatt
aagtaagtaggcctaaataaaacattcttactttacactatagtgtgcaaaaatacaaaacctaataccgctgcatgtgttat
>cl_820172_1
taataatatatggattttatttcagtatggttatacgataataatgtcttattaattgtcatttcattgataaagtaatgttgaccacacatcaaaattc
atggtcccgtaaatatcttaaattatactacattaacttatactagtaaaatatatacggcaatattaagtgacattctttaaaagtagtaaatattaaa
gtactgtacagtatatatattatgagaggtccaggacgcccacatataaacagagaaacggaactgcagagcatttgccttcgaggataattaaagccct
tcaggtcagaggcattagtagttttcaaggtaaaagtaacaaggcagattttgagcaattattaagacttcttctggttcctctttagcgacgcatctga
cgcttctcattacctttagatagatgatgaaatagagggtcggtgtatgtggtcctaaggccaaagcgctcacacttgagacatagccaatcagtcaaag
cgtccctttcttcaaagtagttaacgcacgccatgtggtagaacacaccacagccatcacactgaatattggcccctttctgtttacatgttggacatat
ttcttcgactgataagttatacattggagataagattggagatgctggtgaaggaggagataaagacgatgagggtgatgatgatccttctacaggagaa
gccccccgcgaaggctgtctagatgagggttctgaattgggtcgcgtttttcgcctcaattggggtggggatcctgaaaccagccaatcacgacgcttcc
ttttagtttcctgcttctcccaaatggccaagcaaaagatgtgagaatggccatttcttttgttcctctctctgcgtttctcgacaacatcctcgcattc
tctcaaggtgagaagacctattgagtgcataaattcctcagtagtaaccagatcacgaaggtccgttgaggcatcc
>cl_843236_5
taataatatatggattttatttcagtatggttatactataataatgtcttattaattgtcatttcattgataaagtaatgttgaccacacatcaaaattc
atggtcccgtaaatatcttaaattatactacattaacttaggctagtaaaatatatacggcaatattaagtgacattctttaaaagtagtaaatactaaa
gtactgtacagtatatatatcatgagaggtccaggacgcccacatataaacagagaaacggaactgcagagcatttgccttcgaagaaaattaaagccct
taaggtcagaggcattagtagttttcaaggtaaaagtaacaaggcagattttgagcaattattaagacttcttctggttcctctttaacgacgcatctga
cgcttctcattacctttagatagatgatgaaacagagggtcggtgtatgtggtcctaaggccaaagcgctcacacttgagacatagccaatcagtcaaag
cgtccctttcttcaaagtagttaacgcacgccatgtggtaaaagacaccacagccatcacactgaatattggcccctttctgtttacatgttggacatat
ttcttcgactgataagttatacattggagataagattggagatgctggtgaaggaggagataaagacgatgagggtgatgatgatccttctacaggagag
gccccccgcgaaggctgtctagatgagggttctgaattgggtcgcgtttttcgcctcaattggggtggggatcctgaaaccagccaatcacgacgcttcc
ttttagtttcctgcttctcccaaatggccaagcaaaagatgtgagaatgaccatttcttttgttcctctctctgcgtttctcgactacatcctcgcattc
tctcaaggtgagtaggcctattgagtgcataaattcctcagtagtaaccagatcacgaaggtccgttgaagcatcc
>cl_699184_1_19
catctacgtcctcttgaggaattgagatgttgaatggaattatttctgtactttcagctgttggtttacctggtccccaccagggattcttttctaggtt
tggtaattctgggacctggaaaatttggtagcaagaccatatggtaaacgccaagaaaataacaatggaaaccttacaaattttggtcaggcagtaactt
ttggttattatatctatttgataacacaaaatgggttgttattgcctgaccaaaatttgtaaggtttccattgttattttcttggcgtttaccatatggt
cttgctaccaaattttccaggtcccagaattaccaaacctagaaaagaatccctggtggggaccaggtaaaccaacagctgaaagtacagaaataattcc
attcaacatctcaattcctcaagaggacgtagatgccttgaagcttcgtctctctctaccgctgcggttgactccgagtgttgagaacagcaacttcact
tacggcttcaatgcggaagtgttgaggcttatttcctactactggaagaacacatacgactggcgagagagggagcgaaggctcaacactttcccacaat
tcaaaactcaaattgaaggtttggatattcacttcgtacatgttaagcctacagaagaatctgcaaaaaataaagtggttcgacctctcctcctaattca
tggttggcctggatcatttgtggaatttgacgagattattccaatgctgacagctccaatggagggaagtgacgtcatttttgaagttatagttccgtca
cttccaggttatatgttctcccaaggcgcttctaaatctggtttaggatgtttggagactgctcagatatttttgaagttaatgacccgtctaggattct
caaagttttatgtccaaggtggtgactggggctcaatggttgcatcctttatagctactctttatcctgatcatgtcatgggaatgcatgtcaatatggc
aatggtgaattcaattggaaacaacttgaaatatttacttggttcgtatctgccttctggaacgatttttgatcctgatgacgaatcc
>cl_600879_3
ggattcgtcatcaggatcataaaatgttccagaaggcagatacgaaccaagtaaatatttcaagttgtttccaattgaattcaccattgccatattgaca
tgcattcccatgacattatcaggataaagagtagctataaaggatgcaaccattgagccccagtcaccaccttggacataaaactttgagaatcctagac
gggtcattaacttcaaaaatatctgagcagtctccaaacatcctaaaccagatttagaagcgccttgggagaacgtataacctggaagtgacggaacaat
aacttcaaaaatgacgttacttccctccattggagttgtcagcattggaataatctcgtcaaattccactaatgatccaggccaaccatgaattaggagg
agaggtcgaaccactttattttttgcagattcttctgtaggcttaacatgtacgaagtgaatatccaaaccttcgatttgagttttgaattgtgggaaag
tgttgagccttcgctccctctctcgccagtcgtatgtgttcttccagtagtaggaaataagccttaacacttccgcattgaagccgtaagtgaagttgct
gttctcaacactcggagtcaaccgcagcggtagagagagacgaagcttcaaggcatctacgtcctcttgaggaattgagatgttgaatggaattatttct
gtactttcagctgttggtttaccttgtccccaccagggattcttttctaggtttggtaattctgggacctggaaaatttggtagcaagaccatatggtaa
acgccaagaaaataacaagggaaaccttacaaattttggtcaggcaataacaacccattttgtgttatcaaatagatataataaccaaaagttactgcct
gaccaaaatttgtaaggtttcccttgttattttcttggcgtttaccatatggtcttgctaccaaattttccaggtcccagaattaccaaacctagaaaag
aatccctggtggggaccaggtaaaccaacagctgaaaatacagaaataattccattcaacatctcaattcctcaagaggacgtagatg
>cl_2159861_29
cataggcctaactgacctggtgatttttggaaggtaccagtatttttcaaacataattttcattatgaaaagtagttatagatattaaagttgctttgga
gaacacaacctggtattgtctggtataatataggcctagtagtaggcattaacattttagctaattctttaaattgtaattaacaataaaaagtatgtag
gctactagtaatagtccacaatttattgaaaaaaaatattaaaaagactgtcttaaaaaatgtaattaggtacagcaacaattctattagctaccggtac
cgtaaattaattgtcaagaacaacttgcaaacttgaaaaacagaaatataattaataactatgtaaaaaataataaacaaaaattctgccatagcctata
tttatattggtactgtacctatgaaagttacttcataataatgcttccatctttgtcttttattcggatacggccatttcggtacctagtttcttgtgtg
ccatccacatgtaatattttaacagttccatctggatatattctttgcactgattcctgcaggtaaacttctttctgtccatttggaaataatacaactt
ttgtgccatctttattaaagtgagtccgagtaccattgcatgaaatagttttctggctgccatctcgatatacagttgtacatgatttgtctggaaaact
aatttgatgagaaccatctggaaaatagatttctttttgaccatttttaaactctataacttcttttccttctctaaatcgagtatgagttgtttcatct
tcagaataccagt
>cl_244710_37
actggtattcagaagatgaaacaactcatactcgatttagagaaggaaaagaagttatagagtttaaaaatggtcaaaaagaaatctattttccagatgg
ttctcatcaaataagttttccagacaaatcatgtacaactgtatatcgagatggcagccagaaaactatttcatgcaatggtactcggactcactttaat
aaaatgcacaaaagttgtattatttccaaatggacagaaagaagtttacctgcaggaatcagtgcaaagaatatatccagatggaactgttaaaatatta
catgtggatggcacacaagaaactaggtaccgaaatggccgtatccgaataaaagacaaagatggaagcattattatgaaataactttcataggtacagt
aggtacagtaccaatataaaaatttggcagaatttttgtttaatattttttacatagttattaattatatttctgtttttcaagtttgcaagttgttctt
gacaattaatttacggtagctaatataaatgttgctttacctaattacattttttaagacagtctttttaatattttttttcaataaattgtggactact
actagtagcctacatactttttattgttaattacaatttaaagaattagctaaaatgttaatgcctactactatattataccagacaataccaggttgtg
ttctccaaagcaactttaatatctataactacttttcataatgaaaattatatttgaaaaatactggtaccttctaaaaatcaccaggtcagttaggcct
atg
>cl_1188976_7
tgtgtaccctggagtggttcagcgttattaggcccagaaaatattgttgtcaatggctcctctgccgcatttattcctgagtttgctagttctagttcaa
cctcaaattcatcagcatggactagtaattctgatgcagatgaaaatactagtagcatgatatcatctcattgcaataagacattattgcataaaattgt
tttgttggttttgaaatccattgctgttactgttaaagaaacacgttgtgactcttcatcagacaattcttctagatctggtggatcaggttcagaagat
gttgatatggcaataattgaaagaagcttaagagaggtattgaagaaacttgatatttttgttaaaggaaaatttcctttccatcctgaatgttctatgt
ctgaatggatggttcgcttatttgctgaccaagatgattggctcatcgaatctatggtttgtggactagacatttacatgggattagaagtttggatgag
gcatcattcagaattagaggcatgggttaatcctcatcataccttcggagtgtttgtagaaactttgcatttggaccatgatattcttttggatcttctt
gtatccaatgaaacctgttttctactttacttgctacgctacttgaagcttgtcagaagaaactgggcattttttggtagacaatgtccaagattgatgc
aacaaataatgaccgttttaattagactaagattagctattgataggttagtttctaaaaatttattcccctataatattaatcctgttttaaaattatt
agagaaatgtgaagagatatatgaaagtcacccagcctagctgaattttttttactaaatttaaattttaatatattttaaatataaaacttata
>cl_811563_1
tgtgtaccctggagtggttcagcgttattaggcccagaaaatattgttgtcaatggctcctctgccgcatttattcctgagtttgctagttctagttcaa
cctcaaattcatcggcatggactagtaattctgatgcagatgaaaatactagtagcatgatatcatctcattgcaataagacattattgcataaaattgt
tttgttggttttgaaatccattgctgttactgttaaagaaacacgttgtgactcttcatcagacaattcttcaagatctggtggatcaggttcagaagat
gttgatatggcaataattgaaagaagtttaagagaggtattgaagaaacttgatgtttttgttaaaggaaaatttcctttccatcctgaatgttctatgt
ctgaatggatggttcgcttatttgctgaccaagatgattggctcatcgaatctatggtttgtggactagacatttacatgggattagaagtttggatgag
gcatcattcagaattagaggcatgggttaatcctcatcataccttcggagtgtttgtagaaactttgcatttggaccatgatattcttttggatcttctt
gtatccaatgaaacctgttttctactttacttgctacgctacttgaagcttgtcagaagaaactgggcattttttggtagacaatgtccaagattgatgc
aacaaataatgaccgttttaattagacttagattagctattgataggttagtttctaaaaatttattcccctataatataaatcctgttttaaaattatt
agagaaatgtgaagagatatatgaaagtcacccagcctagctgaattttttttactaaatttaaattttattatattttaaatataaaacttata
>cl_331085_2_25
tttccaatcttggtgatgatggtggacctacctgaattcgcaccttcacttttcccttctaatcatggccctccttatgctgtactttccttttttattt
tagcacatctcgcaaatcagaaaaacaattgactgaacaaagtacataattaataatgcataataatatgtatgtactacaatttcgtagtacaataatg
cccttcaaatgcatactttataatacgaatactccgtcaagcaacgatactcaagggtcgtcagggactcgggaccctattggaagggggggtcgagaaa
ttccctggccccgtatttgctacggtgctcccttataacggtgtccaaagtgcgagatctggtacgttcgacgctcttctgcatccgcgctgtcaggaag
cagaggaaggagaccgctatcagaagggcgacgcccaaacacgtcgacaacaccatgaacgagttacacgtttcacgaagagccagggtgtgcgcgaagt
atttttctggaaagatgacctcgagtcctacgttgtcccccacttgagtggaagctcccctaggtcgtcgattgttggtcttagaggaaacattctctgg
gctctcatagatacgctctggttcggagaagtggctggaactttcctcgtcgtcgtagtcgtaattgtaatcgacttcttcaggttctttttcatcgtcg
gaaaagaaagctttggagaagtttgatttcctgggaaggattttcaacggaattccttgtctgtaggagcttcttcgacgtcgttttcccatgccaagag
gatcctgctggtcgaggcacgcatcaggttcacagtcattttgcatgacgcaggccttaatggttgcatgaatccacaattgagacgagccctcccttcc
tgagtcgagcatgaaggcctggaactcgaggacgacctccccgaagttcgtctctgacctcttcggctggtggggaacgatgcttctgaagtccgctctc
ctgcaaccatttttgacaagcaccacgtgtcctggggcgtgtccgtctaagggatcagttgacacagacacttccatcagcttggcaaacttccaagcag
ctgatttcgtgtttattcgggcccttaactgaagcctggaaccaatgggaacagcttggtccacgagattatcggtcgtagagcttcgtccttgggattc
cttgagaagcacaacctcgtactccagtcgacctggggattcttccaccactccagtcactcgccctatggatggtagagatcctgcgaatcctgccgc
>cl_399776_1
tttccaatcttggtgatgatggacctacctgaattcgcaccttcacttttaccttctaatcaaggccctccttctacagtgaattccttttttattttag
cacatctcgtacaacagaaaaacaattgactgaataaagtacataattaataatgcataataataaataagtactacaattccgtagtacaataatgccc
ttcttcaaatgcataatttataatacgaatactccgtgaagtaacgatactcaagggtcgtgagggactcgggaccctattggaagggggggtcgagaaa
ttccctggccccgtatttgctacggtgttcccttataacggtgtccaaagtgcgagatctggtgcgttcgacgctcttctgcatccgcgccgtcaggaag
cagaggaaagagaccgctatcagaagggcgacgcccaaacacgtcgacaacaccatgaacgagttacacgtttcacgaagagccagggtgtgtgcgaagt
atttttctggaaagatgacctcgagtcctacgttgtcccccacttgagtggaagctcccctaggtcgtcgattgttggtcttagaggaaacattctcttg
gctctcatagatacgctctggttcggagaagtggctggaacttttctcgtcgtcgtagtcgtaaatgtaatcgacttcttcaggttctttttcatcgtcg
gaaaagaaagctttggagaagtttgatttcctgggaaggattttcaacggaattccttgcctgtaggagcttcttcgacgtcgttttcccatgccaagag
gatcctgctggtcaaggcatgcatcaggttcacagtcattttgcatgacgcaggccttaatggttgcatgaatccacaattgagacgagccctcccttcc
tgagtcgagcatgaaggcctgaaactcgaggacgacctccccgaagttcgtctcagacctcttcggctggtggggaacgatgcttctgaagtccgctctc
ctgcaaccatttttaacaagtaccacgtgtcctggggcgtgtccgtctaagggatcagttgagacggacacttccatcagcttggcaaacttccaagcag
ctgatttcgtgtttattcgcgcccttaactgaagcctggaaccaatgggaacagcttggtccacgagattatcggtcgtagagcttcgtccttgggattc
cttgaggagcacaacctcgtactccagtcgacctggggattcttccaccactccagtcactcgccctatggatggtagagatcctgcgaatcctgccgc
>cl_516772_1
ggtgtgcacaggcttgacggaatatgctttccatcagttaacaaacgaagtttacgcagaatgggtctgtgataaatgtctcggatctaaaaaaattccg
tttgtaaaattcaaaccatagctgtcgttgaaaatgccagtttagacttgttatttatagatttaaatacaatatatctttctggtttttaaattatata
tattttggtataaaaatagagaccaaacaataaacacatgctgtaacttagaaaataagttttgcagtgataaaataaatggttgatatttaatatcagc
cttttacacttttttatgactatacaacctagcaatatttaggccatatatacatttattttactaaaaatatatttttaagttaacaaccaataataat
tgaacctttaagtttcaatcacccttatagtatatattgaaataacttattattttgaatgttcctaattttaatattaagatgcatagctacattacaa
atttgtatatactgtactgtttacaataatgttttctatacatgagagacttactattgtctttgtgaatttcctacttttttctattgattgggactaa
aattgtaattgtggacataacaggtcagggttgccgccaatcggctcagtaaaatcctaatgtagcctaactataaaaatatctacattttaccgaataa
atctacatgatgttaaaattttgattaggcccctatttataagttatattcagtaaataaaaagttaattttttttcaaagtcctaaactgaggaataaa
ttaggcttatattactaaaataaaagttaacttaaatatagaagtatttgcagttacaaatcttttaaacaaaagtccagtttagcaagcacagtaaatt
atcacttatgatgcaatgtaattctggtcacctgggatatctatttgtgat
>cl_459936_11
atcacaaatagatatcccaggtgaccagaattacattgcatcgtaagtgatcatttactgtgcttgctaaactggacttttgtttagaagatttgtaact
gcaaatacgtctatatttaagttaacttttattttagtaatataagcctagtttattcctcagtttaggactttgaaaaaaaattaactttttatttact
gaatataacttataaataggggcctaatcaaaattttaacatcatgtagatatttttatagttaggctacattaggattttactgagccgattggcggca
accctgacctgttgtccacaattacaattttagtcccaatcaatagaaaaaagtaggaaattcacaaagacaatagtaagtctctcatgtatagaaaaca
ttattgtaaacagtacagtatatacaaatttgtaatgtagctatgcatcttaatattaaaattaggaacattcaaaataataagttatttcaatatatac
tataagggtgattgaaacttaaaggttcaattattattggttgttaacttaaaaatatatttttagtaaaataaatgtatatatggcctaaatattgcta
ggttgtatagtcataaaaaagtgtaaaaggctgatattaaatatcaaccatttattttatcactgcaaaacttattttctaagttacagcatgtgtttat
tgttcggtctctatttttataccaaaatctatatataaaaaatagctaatttaaaaaccagaaagatatattgtatttaaatctataaataacaagtcta
aactggcattttcaacgacagctatggtttgaattttacaaacggaatttttttagacccgagacatttatcacagacccattctgcgtaaacttcgttt
gttaactgatggaaagcatattccgtcaagcctgtgcacacc
>cl_1801599_8
tagctactacagtaccgtactcaaagtttcaagctgtttcctcattgcattctaaacttagttagggaccttattgtggatcttcaactaaaatataagt
acaaatataatatgagttcaaacagtaacatcccttttgaatgtccaaaatataattggaaagtaatagcatcaacagctagttttggagtttttggtgg
agctttattgacatatgcacttcatcataaaaaggtttctctatatcttttgaagcggagaattaaaactatcactagtgcagagaagaatatcaaaatt
attaataattcaaaagaatgggatctgatttttccacattttgctagagaagcaaaaacaatagaggctgttggttttgactgtgaatggatacagatta
aaggaaagcgacgtcctgttgcattattacaactagctacacattcaggcctatgtattcttgtacgattgaaccatatgcagaaaaatatgccactttc
cttaaagcaatttctagaagaccagaatatactgaaggtaggagttggaattgatattgataaaaaactactgcttcaagaccataattttatggtttgt
gggtgtgttgatttaaggcatttagaattactacaacgagaaaggaagaacgaagcatcgcagatagttcaggaaaagcttggcttgcaggcattagcaa
gaaaatatttgaataaaattataagcaaagattggcgtgtacgtactggggactgggaaggaactaccttaaccaaaactcagatttcttatgcagccga
tgatgctttggttggaattcatatcttgttaaagctgatgtcagaacttttcagtccaccaagatttctttttatatctatttatttactatggcacgct
tctgtaaaaaagatactcaaagaaatttgttctcctttcatagatctaccatttagaggacaatcttcag
>cl_562698_2
ctgaagattgtcctctaaatggtagatctatgaaaggagaacaaatttctttgagtatcttttttacagaagtgtgccatagtaaataaatagacataaa
aagaaaccttggtggactgaaaagttctgtcatcagctttaacaagatatgaattccaaccaaagcatcatcggctgcataagcaatctgagttttggtt
aaggtagttccttcccagtccccagtacgcacacgccaatctttgcttataattttatctaaatattttcttgctaatgcctgcaagccaagcttttccg
taactatctgtgatgctttgttcttcctttctcgttgtagtaattctaaatgccttaaatcaacacacccacaaaccataaaattatggtcttgaagcag
tagctttttatcaatatcaattccaactcctaccttcagtatattctggtcttctagaaattgctttagggaaagtggaatatttttctgcatatggttc
aatcgtacaagaatacataggcctgaatgtgtagctagttgtaataatgcaacaggacgtcgctttcctttaatctgtatccattcacagtcaaaaccaa
cagcctctattgtttttgcttctctatcaaaatgtggaaaaatcagatcccattcttttgaattattaataattttgatattcttctctgcactagtgat
agttttaattctccgcttcaaaagatatagagaaacctttttatgatgaagtgcatatgtcaataaagctccaccaaaaactccaaaactagctgttgat
gctattactttccaatcatattttggatattcaaaagggatgttactgtttgaactcatattatatttgtaggctacatatattttagttgaaaatccac
aataaggtccctaactaagttcagaatgcaatgtgcaaacagcttgaaactttgagtatggtactgtagtagcta
>cl_1416709_1
agatgcaaattcagtttactatacagtaggtactgaacaatagtaagcatcgtaacacaagacattgccacatcacctttcataattctttttttttatg
tacagttagttagtccccataaaattttcaacaattggtttactataaactattaaatttaaagtaaagcacagtaatgaaaaagatgtgcaaaatactg
ctaacaaaatatttcctaggcctatcaacaatttggtgccacacccatatttggcaagtctaattaattttcagtgactaacctaaaaggctttccaaac
ctaataaaatataagcattatgagacttgcgaaatatgggtgtgatgccaaaaggtaggctagacaccaactgaactccattgaaaatttatagatgcag
gctaaaaagggaaaaaactaactccggtcatattttacattgaaacacattttttttattgaaacttcttttggtttagacagtaaaattattaaatcgc
taacaatcagtttgcgccccttttaacaattgattccttacataatcagccattttcttactgataccccatttttcccattctttatcaaactgagaca
cagacccgaagcccccaatgtatccattaattcgtgtggcaacatgtgacatccgaagatcttctggctccaaattcagactgttgcacattgcagggtg
acgttgtagcaagtacttctgatgatagtcttctgcaggatagaattctgtagctggtaagattttggtgacaattgttcgtttcttattttgttgctca
tccttcattgattgttctgcagcctttttctgatcttcgtcaaagtaaaaaatggcaga
>cl_54817_1_14
tctgccattttttactttgatgaagatcagaaaaaggctgcagaacaatcaatgaaggatgagcaacaaaataagaaacgaataattgtcaccaaaatct
taccagctacagaattctatcctgcagaagactatcatcagaagtacttgctacaacgtcaccctgcaatgtgcaacagtttgaatttggagccagaaga
tcttcggatgtcacatgttgccacacgaattaatggatacattgggggcttcgggtctgtgtctcagtttgataaagaatgggaaaaatggggtatcagt
aagaaaatggcagattatgtgaggaatcaattgttaaaaggggctcaaactgattgttagcgatttaataattttactgtctagaccaaaagaattttca
ataaaaaaaatgtgtttcaatgtaaaatatgaccggagttggtttttttaccttttttgccttcatctataaattttcaatgtagttcagttggtgtcta
ccttttggcatcacacccatattttgcaagtctcataatgcttatattttattaggtttggaaagtcttttaggttagtcactcaaaattagacttgcca
aatatgggtgtggcaccaaattgttgataggcctagaaaatgttttgttagcagtattttgcacatctttttcaatactgtgctttactttaaattttat
attttatagtaaaccaattgttgaaaaatttatggggattaactaactgcacatcaaaaagaagaattatgaaagctgatgtggtgatgtcttttgtttt
acgatgcttactattgttcagtactgcatagtaaactgaatttgcatct
>cl_865710_7
cttgaggcaaacatcagtaaagatttcagtataattttatattattacttactagcctattaggtatagcaaaaaaaattatttgtttcaaatttggttg
taattgcctaattaattacctcctctaggcaatgtcatcacatcaaactgaacaagtaaataaaaattctaaatttaaacagaaatttaaacaacaaaaa
cttgatgcatggcagccaatcctaacagctgacactgttttaccagcatttttcctgattggacttctgtttattcctctaggtgttgcccttctatact
tctcaaataatgttcaagaaattcaaatagattacactaattgttcaagcttagaaaatcctggtgaagtatgtcaagatataattgaaagaaatcctgc
tgcagcatgctcatgtcaaattgattttactctccaccaaacatttgagaaagatgtatatatgtattatggactagaaaatttttatcaaaaccatcgt
cgatatgttaaatcacgcgatgacaaccaattgtatggtaaaaaggttacaaccgttgacacaagctgcgctccttttgatgttgaaaatggcctaatat
atgcaccatgtggtgctattgctaactctctttttaatgatacattgaaagttgtggataaaactcaaaatgctgaagtaaaagttcttaatactggtat
tgcatggccatctgacaagattagaaagtttaagaatccagctggtgtccatgaccctattagcgctacctttgcgttcaatgggacgcagaaaccaaag
tattggacaatcccagtttggcagttggacacatcagggggaagtaactgractamtmatggttatgagaatgaagacctcattgtttggatgagaacag
cagcttttccagctttcagaaagctttatcggcgagtggatcacagtcagctaggtttcaagaatggcatgccacaaggtaactatactttgaaagtgaa
tttccgttatccagtgaagtcatttggaggtagcaaacgtttcatcatctctacaactagtttcttgggaggcaaaaacaacttcttaggcattgcttac
atcactgtaggatcaatttgtctccttcttggagtcattttcctcatcattcacatcaaatatggtaaaagaccaaatgatcttcagaaca
>cl_1111386_2
tgttctgaagatcatttggtcttttaccatatttgatgtgaatgatgaggaaaatgactccaagaaggagacaaattgatcctacagtgatgtaagcaat
gcctaagaagttgtttttgcctcccaagaaactagttgtagagatgatgaaacgtttgctacctccaaatgacttcactggataacggaaattcactttc
aaagtatagttaccttgtggcatgccattcttgaaacctagctgactgtgatccactcgccgataaagctttctgaaagctggaaaagctgctgttctca
tccaaacaatgaggtcttcattctcataaccattattagtccagttacttccccctgatgtgtccaactgccaaactgggattgtccaatactttggttt
ctgcgtcccattgaacgcaaaggtagcgctgtttgggtcatggtcaccagctgggttcttaaactttctaatcttgtcagatggccatgcaataccagta
ttaagaacttttacttcagcattttgagttttatccacaactttcaatgtatcattaaaaagagagttagcaatagcaccacatggtgcatatattaggc
cattttcaacatcaaaaggagcgcagcttgtgtcaacggttgtaacctttttaccatacaattggttgtcatcgcgtgatttaacatatcgacgatggtt
ttgataaaaattttctagtccataatacatatatacatctttctcaaatgtttggtggagagtaaaatcaatttgacatgagcatgctgcagcaggattt
ctttcaattatatcttgacatacttcaccaggattttctaagcttgaacaattagtgtaatctatttgaatttcttgaacattatttgagaagtatagaa
gggcaacacctagaggaataaacagaagtccaatcaggaaaaatgctggtaaaacagtgtcagctgttaggattggctgccatgcatcaagtttttgttg
tttaaatttctgtttaaatttagaatttttatttacttgttcagtttgatgtgatgacattgcctagaggaggtaattaattaggcaattacaaccaaat
ttgaaacaaataattttttttgctatacctaataggctagtaagtaataatataaaattatactgaaatctttactgatgtttgcctcaag
>cl_989227_2
tgagggcctaaggctatttctatttattactagaacaacagaaagaagtcaacaattttgtttcagcaattatctaatagattagttagtacatagctac
ctgctgcactaaccaattttcttctgatgggtaaggtaaccaaacaagaagctttgagttgcttatccataagtttcaagcgtgtcattttgtgatattt
tatttaaaaatttcttgttgtgccgggtcattttcaaactctgaataggcatcactgagctccataaatattaattttgctaaagactcgtgttctgttc
cagtgagcttatctggatgaacagtgagacaagctttcctatacattttcttaacgtcactaaggtgaactaattggtgcattccacaatctttccacct
ggtaccttcccataacacagatgaaagtgagcatagcaaagcacgaatatttttctcttttccttcagtccattctagaatctttaatttttctggatcc
atagtctttgccatctccactttcttcattgctgccatagtctttgggccagcatctttattactggaaaatgtgaacccttgagagccaagcagattgc
caaataagtcttctgcattggttgcttttgagccttgagaattctcggaattaatttttggattattactttgagtgggagactttgtctgatgtacagg
agtaccagaaggagttttaataggctgttgaacttgcggtggcgtttttatctgtcctggctgccagccacccatcggaggaattgacatgcctgggggt
tggcctatccatgaagatgcaggttgatgcattggagatcctagggttggagtgctaccaccccttggggttcctccaacaggtgttccaccaaggggtg
tagtggattttgtactaccccatcctccaactcctaaatcagcaaatgggtcagatggcttattgttaacaattgggccctgaggggcttgggactgtag
ttgaggactagatgtgggccgagtaagaccactgaagccaattgggttagcagttcctcccatcattcgaggctggctattcatgggaactcctggttga
cccataattggactagttgccccaactcccctaaaattcatagcattaaaatttgaattaattgtagattgctgcataggaattgtgaattgacccaata
aatcaggaccagaagaatgctgtttctctccaaaactgtgacctccttcagaagaggatgtaatcttttcactaaaaggatcaaatatcttttcatgagg
agagctgccatttttaaggttatcagcatctcctagacaactaagtaggtcaaaattgctaagattaggcttcattcctgttcctggggcagaaccaatg
tgaagaagatcaagatcctccgtagctcttgcttcttcactaagagtggagtttccgttaacttttcttgcggcagaaataccaagattcaacaaatcca
cctcagaaggaatagggggatttcgagactgaggcggaggaggccgagcgggtgggccagtagtgttaacctcttcctcatcagaaattaaattgtcagc
gtctttcaacaaaacggatacatgagattcaggtttttcccagttcaaattggctgatggctgttgttgaataggaggtggtcttggcgggcgtgtcggt
attgagtttcttctttctgacatctgaagtccctgatctaattcatatttctcttttgtctcttccatctcaataacagtggagaaaggaacatgaggac
tgaaagaactgctgggtctagagacccatggaggaggtttggggggagttcgttcaacatcagaaaccaaaaggttgacactaagataaaaattttcagg
gtatctatctaactcggttacatcatccaagtcatttagtaagaacctgacagaggtttcttcctctggaatgaagccagtatgaaactgaatttgggct
acttttattcctatcactttacccatcattcttcgagcatgaaaaatataaacacatacatcaccaactagatgtacattcaatggaattataactttat
tgtcttgtaaagtataaagcctcatactatcgtaatcttgcaatgtgcacaaaactttatgttctccttgccagatctcagcataaggtcgaacaccatc
ccttctctgtgtaaacaatggaattggagcaactattaatgaagtcaatgtgattggtttgaaatgaggtagttgtggaggatctgtagttatctcatga
agatactgaagatacctaaattgagagggttgcaatccaggaggggcccgcttattggcaaacatgttgagagcaggaatagggtctttaaacactcg
>cl_513605_1
tgagggcctaaggctatttctatttattactagaacaacagaaagaagtcaacaattttgtttcagcaattatcttatagattagttagtacatagctac
ctgctgcactaaccaattttcttctgatgcgtaaggtaaccaaacaagaagctttgagttgcttatccataagtttcaagcgtgtcattttgtaatactt
tatttaaaaatttcttgttgtgccgggtcattttcaaactctgaataggcatcactgagctccataaatattaattttgctaaagactcgtgttctgttc
cagtgagcttatctggatgaacagtgagacaagctttcctatacatttttttaacgtcactaaggtgaactaattggtgcattccacaatctttccacct
ggtaccttcccataacacagatgaaagtgagcatagcaaagcacgaatatttttctcttttccttcagtccattctagaatctttaatttttctggatcc
atagtctttgccatctccacttttttcattgctgccatagtctttgggccagcatctttattacttgaaaatgtgaacccttgagagccaagcagattgc
caaataagtcttctgcattggctgcttttgggccttgagaattctcggaattaatttttggattattactttgagtgggagattttgtttgatgtacagg
agtaccagaaggagttttaataggctgttgaacttgcggtggcgtttttatctgtcctggctgccagccacccatcggaggaattgacatgcctgggggt
tggcctatccatgaagatgcaggttgatgcattggagatcctagggttggagtgctaccaccccttggggttcctccaacaggtgttccaccaaggggtg
tagtggattttgtactaccccatcctccaactcctgaaagtgttcctaaatcagcaaatgggtcagatggcttattgttgacaattgggccctgaggggc
ttgggactgtagttgaggactagatgtgggccgagtaagaccactgaagccaattgggttagtagttcccccaatcattcgaggctggctattcatggga
actcctggttgacccataattggactagttgccccaactcccctaaaattcatagcattaaaatttgaattaattgtagattgctgcataggaattgtga
attgacccaataaatcaggaccagaagaatgctgtttctctccaaaattgtgacctccttcagaagaggatgtaatcttttcactaaaaggatcaaatat
cttttcatgaggagagctgccatttttaaggttatcagcatctcctagacaactaagtaggtcaaaattgctaagatttggcttcattcctgttcctggg
gcagaaccaatgtgaagaagatcaagatcctccgtagctcttgcttcttcacaaagagtggagtttccgttaacttttcttgtggcagaaataccaagat
tcaacaaatccacctcagaaggaatagggggatttcgagactgaggcggaggaggccgagcgggtgggccagtagtgttaacctcttcctcatcagaaat
taaattgtcagcgtctttcaacaaaacggatacatgagattcaggtttttcccaattcaaattggctgatggctgttgttgaataggaggtggtcttggc
gggcgtgtcggtattgagtttcttctttctgacatctgaggtccctgatctaattcatatttctcttttgtctcttccatctcaataacagtggagaaag
gaacatgaggactgaaagaactgctgggtctagagacccatggaggaggtttggggggagttcgttcaacatcagaaaccaaaaggttgacactaagata
aaaattttcagggtatctatctaactcagttacatcatccaagtcatttagtaagaacctgacagaggtttcttcctctggaatgaagccagtatgaaac
tgaatttgggctacttttattcctatcactttacccatcattcttcgagcatgaaaaatataaacacaaacatcaccaactagatgtacattcaatggaa
ttataactttgttgtcttgtaaagtataaagcctcatactatcgtaatcttgcaatgtgcacaaaactttatgttctccttgccagatctcagcataagg
tcgaacaccatcccttctctgtgtaaacaatggaattggagcaactattaatgaagtcaatgtgattggtttgaaatgaggtagtagtggaggatctgta
gttatctcatgaagatactgaagatacctaaattgagagggttgcaatccaggaggggcccgcttattggcaaacatgttgagagcaggaatagggtctt
taaacactcg
>cl_476473_1
agtttgctgcattcgtaacacatttacaaatttcatttcagatttactttatttttaaatagttatagtaacttgctaaatgagtaaaatgtacgcatgc
gcaaatgttagttttatgtttaaagaaactggttcactgttgagtcgttacaagtctgctgcagaagcgggattcagatttgtagagtgtgattttcccc
aaggcataactgtatccaatcttggcaaagttgtgaatgaatctggagtcaaacaagttctaatcaactgctttcaaggaaatgatggtcaaatggggtt
tggagctacgccaggatgtcaaaaagaatttcaaaattcacttgaaaccaccattgaatatgcccaagcagttgattgtaaaaagatacatatcttatca
ggcatggatctaggttctgacaagaagtctgaacagattatagctttaaaggagaatttgaaatgggccgctgaacggctcagcaaagaagatatgattg
gtgtcatcgagccgatcaattcttattcgaagccaggctactttcttaacaattacgaagatgctgttgcagtgctagaaaacgtttcttctcctcacat
tcgcttgcaacttgatttgtttcatttgcaaatgatcaccggaaacgtaacaaataacattaagcgcctcctgccatttacaggtcacgttcaagtggcg
caggcaccgaatcgtcacgagccttcgttttcaggagaactaaatatgcgatacgttttctcagaacttgaaaaagcaggttataacggccccattggtt
gtgaatattccccatctggatcatcaatagatagcctggggtggatcaaggaatatggtctttccttttaattattaaatataccaattaggtttacatt
cttataactttcatagcatcgacaactattttagtgacatataccttgagagattcataaattttagttataaaacattttagtgttgtattatttgtgt
aatgtagaacctactttaaaaattattaaataatagttctatt
>cl_1031483_1
aatagaactattatttaataatttttaaagtaggttctacattacacaaataatacaacactaaaatgttttataactaaaatttatgaatctctcaagg
tatatgtcactaaaatagttgtcgatatgaaaagttataagaatgtaaacctaattggtatattaataattaaaaggaaagaccatattccttgatccac
cccaggctatctattgatgatccagatggggaatattcacaaccaatggggccattataacctgctttttcaagttctgagaaaacgtatcgcatattta
gttctcctgaaaacgaaggctcgtgacgattcggtgcctgcgccacttgaacgtgacctgtaaatggcaggaggcgcttaatgttatttgttacgtttcc
ggtgatcatttgcaaatgaaacaaatcaagttgcaagcgaatgtgaggagaagaaacgttttctagcactgcaacagcatcttcgtaattgttaagaaag
tagcctggcttcgaataagaattgatcggctcgatgacaccaatcatatcttctttgctgagccgttcagcggcccatttcaaattctcctttaaagcta
taatctgttcagacttcttgtcagaacctagatccatgcctgataagatatgtatctttttacaatcaattgcctgggcatattcaatggtagtttcaag
tgaattttgaaattctttttgacatcctggcgtagctccaaaccccatttgaccatcatttccttgaaagcagttgattagaacttgtttgactccagat
tctttcacaactttgccaagattggatacagttatgccttggggaaaatcacactctacaaatctgaatcccgcttctgcagcagacttgtaacgactca
acagtgaaccagtttctttaaacatgaaactaacatttgcgcatgcgtacattttactcatttagcaagttactataactatttaaaaataaagtaaatg
agtgtaaatctgaaatgaaatttgtaaatgtgttacgaaagcagcaaact
>cl_1736362_1
gggcctagcagctaagcccttgacccctacttcagcgatgttacgaattcttggtgtatgggcagtttctatattatggaccatagcccctttcctagga
tggggacgatacaccccagagggaaacatgacagcgtgtggcacggattatctatctgaagactggtacaccttcagctacgtcctcgtctatggcacct
gggtatggctactgccccttctcttcatcatctacagctactggttcatcgtggccgcggtggctgcacacgagaaacaaatgagggaacaggctaagaa
aatgggggtcaaatccttgagaaacgacaaagacgcccagaacaagtcagccgaatgcaaactggccaaagtcgccctgatcaccgtgactctgtggttc
gtggcctggacaccatactgcgtcattaatgcggccggcatcttcaaacgagagatcgtaactcccctcttctccatttgggggtcagtgtttgcaaagg
cgaattccgtttacaatccaattgtctacgccatcagtcatccacgatacaaggctgctttgtacaccaagttgccatggctcagctgccaatctgacaa
catggatgacgattccaacaagtcatccgcctccacacttacgaccagcgaggaaaccaaagagtgagaagttgaggaaagggttggttcatctttaact
tcttaagaaatataacctctatctacgccttctttaagaactaatgaccactggtactctttaacaagtacagtctctcattctttaattaagtaataac
cactaacgcgtaacgactaatttgtaagacagtgtcattcttcttaaagaag
>cl_1237797_2
gggcctagcagctaagcccttgacccctacttcggcaatcttacgaattcttggtgtatgggccgtttctatattgtggaccatagcccctttcctagga
tggggaagatacaccccagagggaaacatgacagcgtgtggcacggattatctatctgaagactggtacaccttcagctacgtcctcgtctatggcacct
gggtatggctactgccccttctcttcatcatctacagctactggttcatcgtagctgccgtggctgcccacgagaagcaaatgagggaacaggctaagaa
aatgggcgtcaaatccttgagaaacgacaaagacgcccagaacaagtcagccgaatgcaaactggccaaagtcgccttgataaccgtgaccctgtggttc
gtggcctggacaccatactgcgtcattaatgcggccggcatcttcaaaagagagatcgtaactcccctcttctccatttgggggtcagtgtttgcaaagg
cgaattccgtttacaatccaattgtctacgccatcagtcatccacgatacaaggctgctttgtacaccaagttgccatggctcagctgccaatctgacaa
catggatgacgattccaataagtcatccgcctcaacacttacgaccagcgaagacaccaaagagtgagaagttaaggaaagggttggttcrtctttaaat
tcttaagaaatatgacctctatcaacgccttctttaagaactaatgactactggtactaaacaaatacagtctctcgttctttaattaagtaataattac
taacgcgtaacgactaatttgtaagacacagtatcattcgtcttaaagaag
>cl_639808_1
tcccaagcttcgatcaggagggaatagaaaggggtggtttctcgatccaaaaacccgttcacttgaaggtccaagtaaaggacgccgtcgtcctcccgat
gagaggacaacctaaacgcgttattggtatttccagagacaatctcgtacctctgggtgttgtagaggcctaggtccttatcgatggcgggtgccaacgt
tttcttgacgtcgcgaggcgtgttctcgggaaacgggatgttcataaccgtttcggaaaacgtgggagcgttgtcgttctcgtccttaacatttataata
atcttaatattttccccggagaggggaatggccacgaaagaatatgaggaccgtacttctcgatctaaaattacttttgtcttaatttcacccgtgtcct
cgtctattcggaggtccgcgtctccagaccccggaaccggcacgattaaataagggggctgaggtgggggaggatgaccggggttggctccaccgatcat
gcctatcttagtgcctaaggggactccttcagatacttcaaattctcgaacgtattccccagcgacagggggtagaagcagacttaggaatagggaaacg
agggaggctaaagttttaagttttgagactcgattaacagggttgcccgaactcctgtgtctcctctccggcgaacaactcgctaaaggtcgcggcctcg
attccttcatggtagaagtagtcctggaagtgcacaacttccgaaagcactcatcacaccttatgttattaaggtacactgaaggataggggagagatgc
acctgccgggggatcaccctcgtcaccccgttcactacactgctcgcatctcatcgtcggtcactgaagtgccatagccaagactatagcgcaccccatt
ctcaagagaagctccagtccccagctgtcgttgacttagggcaacccccatatggggtccccgttacggaagaagaacacgttccgcagcataagtgaga
gtcttattgtaccaaaatggcggatcactatttctgaattcaaaaaattcaaggcgcaaatcgacgtaccatgcaagtgcttctaattcaattcataaac
atagaaataatccaattaataatacgaaactattacttcacaacacttagtaacgagtaaaataattcactttgaatcctctg
>cl_1252509_1
cagaggattcaaagtgaattattttactcgttactaagtgttgtgaagtaatagtttcgtattattaattggattatttctatgtttatgaattgaatta
gaagcccttgcatggtacgtcgatttgcgccttgaattttttgaattcagaaatagtgatcagccatattggtacaaaaagactcttacttatgctgcgg
aacgtgttcttcttccgtaacggggaccccatatgggggttgccctaagtcaacgacagctggggactggagcttctcttgagaatggggtgcgctatag
tcttgactatggcacttcagtgaccgacgatgagatgcgagcagtgtagtgaacggggtgacgagggtgatcccccggcaggtgcatctctcccctatcc
ttcagtgtaccttaataacataaggtgtgatgagtgctttcggaagttgtgcacttccaggactacttctaccatgaaggaatcgaggccgcggccttta
gctagttgttcgccggagaggagacacaggagtccgggcaactctgttaatcgagtctcaaaacttaaaactttagcgtccctcgtttccctattcctaa
gtctgcttctaccccctgtcgctggggaatacgttcgagaatttgaagtatctgaaggagtccccttaggaactaagataggcatgatcggcggagccaa
ccccggtcatcctcccccacctcagcccccttatttaatcgtgccggttccggggtctggagacgcggacctccgaattgacgaggacacgggtgaaatt
aagacaaaagtaattttagatcgagaagtacggtcctcatattctttcgtggccattcccctctccggggaaaatattaagattattataaatgttaagg
acgagaacgacaacgctcccacgtttcccgaaacggttatgaacatcccgtttcccgagaacacgcctcgcgacgtcaagaaaacgttggcacccgccat
cgataaggacctaggcctctacaacacccagaggtacgagattgtctctggaaataccaacaacgcgtttaggttgtcctctcatcgggaggacgacggc
gtcctttacttggaccttcaagtgaacgggtttttggatcgagaaaccactcctttctattccctcctgatcgaagcttggga
>cl_626568_10
tgggccatttagggatgctgctaaatcatctccttcttttggagatagaaaatgttatcaacttcctacaggatcgacaggccttgccttacgatcaacg
caacgtgatgtagaagaaggtgcagacatgttgatggtgaaaccaggtttggcatatctagatgtggttaaggaagtcaaagaacattttcctaggcatc
ccctttttgtttatcaagtatctggtgaatatgctatgctttatcacggtgctaaagcgggtgctttcgatctaaaaagtgtcttgatggagactttgac
atgtatgcgtagagcgggtgctgatgtgattatctcatactatactcctcaaatattagaatggatgcaagatggacagaaaccatgataaattattaca
acttgtttatataagcggtaggccttaaggattaccttcctcgttaatcaaatatcaatttaattatttttgttaaagatatattctaatgaactttatt
gcttttattcaaattattattttattggcatattattgttagtataaattaatgtttttattttgtatttgaggactttcaaacaactattgtatcaagt
acgttttacaaattcaattgtttcatgctattctttcatttaatgtcaaattttattctcttggatgggtatgtttgaataaaacagaaaacagtagtta
gtgttggaaaaaaatttatatgtatatacttcctcattagtctataaaattaattggc
>cl_2000915_1
gccaattaattttatagactaatgaggaagtatatatatatatataaattttcttccaacacaaactactgttttctgttttattcaaacatacccatcc
aggagcataaaatttgacattgaatgaaagaatagcatgaaacaattgaatttgtaaaatgtacttaatacaatagtagtttgaaagtcctcaaatacaa
aataaaaaccaaaatttatactaacaataataagtcaataaaataataatttgaataaaagcaataaagttcattagaatatatctttaaaaaaaataat
taaattgatatctaattaacgaggagggtaatttttatgcataccgcttatataaacatgtaataatttatcatggtttctgttcatcttgcatccattc
taatatttgaggagtatagtatgagataatcacatcagcaccggctctacgcatacatgtcaaagtctccatcaagacactttttagatcgaaagcaccc
gctttagcaccgtgacaaagcatagcatattcaccagatacttgataaacaaaaaggggatgcctaggaaaatgctctttaacttccttaaccacatcta
gatatggcaaacctggtttcaccatcaacatgtctgcaccttcttctacatcacgttgcgttgatcgtaaggcaaggcctgtcgatcctgtaggaagttg
ataacattttctatctccaaaagaaggagatgatttagcagcatccctaaatggccca
>cl_727823_18
tatctacactgtatataagttattgtgctattgacttcagggagcctcattaattaaacttatttaaaatctatctatagtttttgttatattgtaatgc
cacataacgaattagaacatgatcctgatgggaagaaagagcatgtatcagtagatatgcgtggtgcagtttataaagaatcaggactgaaaaatagcag
tcacccagaagttgaaagtcttctttatgaccaattatgcaaatctaatcggtcaaaattaagagatgaagttcgaaaaattgcttattctaatgcaata
tctgtgaaggataaagatttcaaaccaactgttcaatggttagataattttatgagaagattttgtttatcaaggaaaaagctaggatccagtagttctc
ataatctcaaagttaaaatcaagggttcaaaagcagctgctgttgtatgcaataacaaggatgatactttattaaatagaattgaaactctcatggatga
ctctgagtctttaaattgcaataatgaagttttacataatggtactaaaacaaatggttctgaaatttcgacgagtgatattggttcgcttgaatttatc
tgtagtaatgaagaaaatgctgcaacaccatctactgttagttctgttaaaacaccctgtggcactcaagatagtgttgaaacccaaatatttcctcttc
aaaccaaagataaagttaaagttgaagctgacagtagtctttctaaaagtagtgaaggtataagacttgtaagtttggctaatcttgtagacccaacaaa
gtttgttacagattctaatgaaaaagttagtgaagatttattgtctactcacgatgatagtataatcttaatagatgatgatgattcctcaccatttcaa
aaaagttctgtaatagtgccaaaggtaaaagacgaattatctcaaaaaaacattgtcaataaaaaaggaacttcggatgaggatgtcattggtatttctg
atgaggaaggggaaactgaagattcaaaaaattctaccagcaacagtgatgaaagtgctgatgaagttatgaaagataacgattgggaagaaataaatgc
agttgattattctgaaaaggaagataaatactattcagaaaatatatcagttttacaacgtcgactggaagagaagattacccaatgtacagcttgttat
gctcaagttaatcatgcatcccagcaagaagttttcactcacccagttttgggtgttttactttgtaagaaatgttgtaaattctatggaaagggcactt
tccaaaaggatgaagaaggatatgatgaatattgtaggtggtgtgctaatggaggagacctatttctctgtgataaatgttccaatggtttctgcagagc
atgtgttaaaagaaatctggggagagcagcaataaaaaatgctgaaacttctaaatcatggatttgttatgtttgtaatcgaaagccacttcatgaatca
agagccctgcacagagtaattcttgatggtctcagaagtaaagaattgcttaaggaaggactttctaggagccaggtaaacaa
>cl_334190_1
tatctacactgtatataagttattgtgctattgacttcaggaaccctcattaattaaacttatttaaactctatctatagttttttgttatattgtaatg
ccacataacgaattagaacatgatcctgatgggaagaaagagcatgtatcagttgatatgcgtggtgcagtttataaagaatcaggacttaaaaatagca
gtcacccagaagttgaaagtctgctttatgaccaattatgcaaatctaatcggtcaaaattaagagatgaagttcgaaaaattgcttattctaatgcaat
atctgtgaaggataaagatttcaaaccaactgttcaatggttagataattttatgagaagattttgtttatcaaggaaaaagctaggatccagtagttct
cataatctcaaagttaaaatcaagggttcaaaagcagctgctgttgtatgcaataacaaggatgatactttattaaatagaattgaaactctcatggatg
actccgagtctttaaattgcaataatgaagttttacataatggtactaaaacaaatggttctgaaatttcgacgagtgatattggttcgcttgaatttat
ctgtagtaatgaagaaaatgctgcaacaccatctactgttagttctcttaaaacaccctgtggcactcaagatagtgttgaaacccaaatatttcctctt
caaaccaaagataaagttaaagttgaagctgacagtagtctttctaaaagtagtgaaggtataagacttgtaagtttggctaatcttgtagacccaacaa
agtttgttacagattctaatgaaaaagttagtgaagatttattgtctactcacgatgatagtataatcttaatagatgatgatgattcctcaccatttca
aaaaagttctgtaatagtgccaaaggtaaaagacgaattatctcaaaaaaacattgtcaataaaaaaggaacttcggatgaggatgtcattggtatttct
gatgaggaaggggaaactgaagattcaaaaaattctaccagcaacagtgatgaaagtgctgatgaagttatgaaagataacgattgggaagaaataaatg
cagttgattattctgaaaaggaagataaatactattcagagaatatatcagttttacaacgtcgactggaagaaaagattacccaatgtacagcttgtta
tgctcaagtaaatcatgcatcccagcaagaagttttcactcacccagttttgggtgttttactttgtaagaaatgttgtaaattctatggaaagggcact
ttccaaaaggatgaagaaggatatgatgaatattgtaggtggtgtgctaatggaggagacctatttctctgtgataaatgttccaatggtttctgcagag
catgtgttaaaagaaatctggggagagcagcaataaaaaatgctgaaacttctaaatcatggatttgttatgtttgcaatcgaaagccacttcatgaatc
aagagccctgcacagagtaattcttgatggtctcagaagtaaagaattgcttaaggaaggactttctaggaaccaggtaaacaa
>cl_656841_1
tttatgtatgttgcttattagaatattaaaacttgttttgctcgaatagaatattcactttgggactgtagcttactaaataaatttttcctaatatgga
aatggtggagggtcatacttataatattaaaattcactaaagttgcctttcctcaaaccactggagatgagactcttggtgaatcagaatgattttgacg
ggatgataactctttccttaaatcttctactcttttttctaactggttgcgtaggtgcaacagttctttaaagcgtatatgaaaggattcctgaattcca
attgcaggattccatctgcagaaatacttctcccacaatttaagatgtctgatagaagtaagagggaaaatgacatgctgggaagtattggcattgtaga
gaggattttcgaactcactcttgtggcttagtaccaaagaccaaaatgagatagtttgtgtcttcacttcattttccattctctccctttcactattgta
taaaaaagatccgaatagacaagcatataaatggtctaacattaacacaagaagatcttcagtaaactggaaagcatatggaaattgccgcattatctga
taaacacaatcaacaaactgcagaaatattggggaacggtcagcatcctggtaatgatcatcaccatggccaactctctgagaaaacttatgtccgaagc
ttagccattctttctccactagaactgcaaatccagtgatagttctataatatccatctaacatcagcatagcaagagaagtaagctgagcagttctatc
ccaaccatcagagcagtgaacgacaacactagtcttgtggctctcaaccttatcagctactcgcagggcaccactaaggacgcaacgaaggtaatctatc
caatgggaagcttcaaggttgctcaaccaatgattattgtctatttgtggatatacaacttcttgtagcttccttaaagattccctcataacatgaatgt
tcggaatgtccaagaactggacttcagcatttgaataaacatcttcactttcatatccacctcctttggccttgttagcaactgcattcacgttgggtcg
agcatccataataaatatcttatggctttgagcattggcatccatgatgtgttggatataatcttcatcttcctttgatcgttttgcactaacacctact
tgaggttgggcacatcttgtaatggttgcttgactttcagggtgaatccaactaagcactggtattcgccctctacttctgaaattagcaacaatgcgca
attcatt
>cl_1110487_5
tttatgtatgttgcttctcagaatattaaaacttgttttgctcgaatagaatattcacttttggactgtagcttactatataaatttttcctaatatgga
aatggtggagggtcatacttataatattaaaattcactaaagttgcctttcctcaaaccactggagatgagactcttggtgaatcagaatgattttgacg
ggatgataactctttccttaaatcttccactcttttttctaactggttgcgtaggtgcaacagttctttaaagcgtatatgaaaggattcctgaattcca
attgcaggattccatctgcaaaaatacttctcccacaatctaagatgtctgatagaagtaagagggaaaatgacatgctgggaagtattggcattgtaga
gaggattttcaaactcactcttgtggcttagcaccaaagaccaaaatgagatagtttgtgtcttcacttcattttccattctctccctttcactattgta
taaaaaagatccaaatagacaagcatataaatggtctaacattaacacaagaagatcttcagtaaactggaaagcatatggaaattgccgcattatctga
taaacacaatcaacaaactgcagaaatattggggaacggtcagcatcttggtaatgatcatcaccatggccaactctctgagaaaacttatgtccgaagc
ttagccattctttctccactagaactgcaaatccagtgatagttctataatatccatctaacatcagcatagcaagagaagtaagctgagcagttctatc
ccaaccatcagagcagtgaacgacaacactagtcttgtggctctcaaccttatcagctactcgcagggcaccactaaggacacaacgaaggtaatctatc
caatgggaagcttcaaggttgctcaaccaatgattattgtctatttgtggatatacaacttcttgtagcttccttaaagattccctcataacatgaatgt
tcggaatgtccaagaactggacttcagcatttgaataaacatcttcactttcatatccacctcctttggccttgttagcaactgcattcacgttgggtcg
agcatccataataaatatcttatggctttgagcattggcatccatgatgtgttggatataatcttcatcttcctttgatcgttttgcactaacacctact
tgaggttgggcacatcttgtaatggttgcttgactttcagggtgaatccaactaagcactggtatacggcctctacttctgaaattagcaacaatgcgca
attcatt
>cl_560729_1
cagatcaattttcaaaagttgtcgagactttagagaaccttcaaaaagtagaagaacctacactgcagtatgcattcttttatcagcctatgtttactat
tcttgaggatggttggtcggcttatagaacagaatcagagttttcacagcttattcaacaaggagaggaatggagaatatcgtatgctaataaggattac
aaaatttgctcttcttatccaaatgccatagttgtaccaaaaggtatagaagattctgacttacttgctgtggctagctttcgacaagcagggcgcttac
ctgtattagcttacaggcatgaaggaggggcagcactactgcgaggaggacagcctcttacatctcctaacaataaaagatgtaaagaagatgagaaact
tatgagttgtgttttgggcagagaaaagaaagggtacattatagatacacgcactcaaaatcttactcaatctgccaaattacgcagcgttggacaagaa
ggtgaactacactatcctaattggcgtagagttcataagccaactgacagaagacacacattgttggattcattttccaaactaatggatgctgtgaatg
atacctcctctagtactgacaaatggctaagcaagcttgaagcttgcggttggatgagcaacttaaaagataccttgaattgtgcatgtctggttgccca
gtgcttggatcaggaaggagcctctgttctagttcatgatactgaaggaatggattcaactttacaggttacgtctcttgcccaaatcatactgaatcct
gattgccgtacagttagaggatttgaagctttagtggaacgagaatggctccaaggaggccacccttttgctactcgccattcaaaatcttgttacaccc
ccactactcagagaagtggaaagttacatgctccaacttttctcctatttttggattgcgttcatcagatttactcccagtttgcctgcagttttgaatt
taatgaaagtttcctagttttattgttcgagcactcatatacttcacagtttggaactttccttggagacaatgaaggagaacgtgaacggctaggaatc
tcaaagagaacaacaagtttgtggtcttatgttaatcggccagatttactccaccaattcttgaatcccatgtatgaaccaaatcaaaaggtcatttggc
caactgtcgctccaatgagcttacaagtatggagtgctgtacttcttcgttgggtggttgatcctacaccttatgaaatggccgtcaaacacaa
>cl_1112945_1
cagatcaattttcaaaagttgtcgagactttagagaaccttcaaaaagtagaagaacctacactgcagtatgcattcttttatcagcctatgtttactat
tcttgaggatggttggtcggcttatagaacagaatcagagttttcacagcttattcaacaaggagaggaatggagaatatcgtatgctaataaggattac
aaaatttgctcttcttatccaaatgccatagttgtaccaaaaggtatagaagattctgacttacttgctgtggctagctttcgacaagcagggcgcttac
ctgtattagcttacagacatgaaggaggggcagcactactgcgaggaggacagcctcttacatctcctaacaataaaagatgtaaagaagatgagaaact
tatgagttgtgttttgggcagagaaaagaaagggtacattatagatacacgcactcaaaatcttactcaatctgccaaattacgcagcgttggacaagaa
ggtgaactacactatcctaattggcgtagagttcataagccaactgacagaagacacacattgttggattcattttccaaactaatggatgctgtgaatg
atacctcctctagtactgacaaatggctaagcaagctagaagcttgcggttggatgagcaacttaaaagataccttgaattgtgcatgtctggttgccca
gtgcttggatcaggaaggagcctctgttctagttcatgatactgaaggaatggattcaactttacaggttacgtctcttgcccaaatcatactgaatcct
gattgccgtacagttagaggatttgaagctttagtggaacgagaatggctccaaggaggccacccttttgctactcgccattcaaaatcttgttacaccc
ccactactcagagaagtggaaagttacatgctccaacttttctcctatttttggattgcgttcatcagatttactcccagtttgcctgcagttttgaatt
taatgaaagtttcctagttttattgttcgagcactcatatacttcacagtttggaactttccttggagacaatgaaggagaacgtgaacggctaggaatc
tcaaagagaacaacaagtttgtggtcttatgttaatcggccagatttactccaccaattcttgaatcccatgtatgaaccaaatcaaaaggtcatttggc
caactgtcgctccaatgagcttacaagtatggagtgctgtacttcttcgttgggtggttgatcctacaccttatgaaatgg
>cl_518698_8
aaagttgattggtctcaaaggaaagttgagagatggttgaggcaaagatttgctcttacaaaagttagtaaatatacaaagtttttagagtgttcttggc
agttcacttattatatagcaatgttttcctatggactttatgttatgatcgataagccttggttgtatgatttaaataagtgctggtatgactatcccca
tcatagtattgacacggatgtttggtggtattatatcatttctcttagtttttattggtcaatgatatttactcatttctttgaaacaaaacgaaaagac
ttttggcaaatgttctttcatcacattgtcacgatttgtctcatcactttctcttggacatgtaacttgacaagagtaggaacacttattcttattcttc
atgactgtgctgatattcctttgcaagctgcaaaaatttgcatctatttagattgtaaagcattgtgtgatgcagtatttgccttgttcgctgttacatg
ggttatcaccagagattgtatctttcctttatggattatacggagtacactttttgaagcaactgaaatagttccaatattccctgcatactatattttc
aatggtttacttattacactttttgttctacacctgtactggacatactttatctttaagataatctctaatactgttgttaaaggaaagattgaagatg
atcgttcatcatcagatgaattgcaagaagaggaaacacaaattaaaagcaatttatcagatagtgagattagtgacacatctgaaaatcaagctttaga
attaaatggtttaaggaaactacaacataaaatcagcaaatcagagttaaatggtatacttcaacatgatattgttaaagataaaagttgatgaagttct
aagaattaattgttagatttatttaacattcattgttagatttgtttaacattcattgttagatttatttaacattcattgcttgttaactaccggaatg
taatattgtattttcaattaatttccaactgtatatattattcattatattgtaaattttttatttaaattttaaattaggccctaattgataactaatt
tactattcaaaaactatgtaattgggtagtaactactaactagcaatatgtacccgactgaattttatatatgggatttaaaataactagtatgcattta
cctatttttaaccccattgtgtcttaatatggagctcatttggtaaagtattgcctcatattttttatctaccacatattattatctagttaaattaaat
ttagagatcaggtgaacataatagctagatataaactaaaagttatgctgtataatatatattttgaccaaaatatttgtatgatagagatttactattt
tattattatttagcataaaaccctcacacatttttaaattgagccgc
>cl_1113096_8
aaagttgattggtctcaaaggaaagttgagagatggttgaggcaaagatttgctcttacaaaagttagtaaatatacaaagtttttagagtgttcttggc
agttcacttattatatagcaatgttttcctatggactttatgttatgatcgataagccttggttgtatgatttaaataagtgttggtatgactatcccca
tcatagtattgacacggatgtttggtggtattatatcatttctcttagtttttattggtcaatgatatttactcatttctttgaaacaaaacgaaaagac
ttttggcaaatgttctttcatcacattgtcacaatttgtctcatcactttctcttggacatgtaacttgacaagagtaggaacacttattcttattcttc
atgactgtgctgatattcctttgcaagctgcaaaaatttgcatctatttagattgtaaagcattgtgtgatgcagtatttgccttgttcgctgttacatg
ggttatcaccagagattgtatctttcctttatggattatacggagtacactttttgaagcaactgaaatagttccaatattccctgcatactatattttc
aatggtttacttattacactttttgttctacacctgtactggacatactttatctttaagataatctctaatactgttgttaaaggaaagattgaagatg
atcgttcatcatcagatgaattgcaagaagaggaaacacaaattaaaagcaatttatcagatagtgagattagtgacacatctgaaaatcaagctttaga
attaaatggtttaaggaaactacaacataaaaacagcaaatcagagttaaatggtatacttcaacatgatattgttaaagataaaagttgatgaagttca
aagaattaattgttagatttatttaacattcattgttagatttgtttaacattcattgttagatttatttaacattcattgcttgttaactaccggaatg
taatattgtattttcaattaatttccaactgtatatattattcattatattgtaaattttttgtttaaattttaaattaattgataactaatttactatt
caaaaactatgtaattgtgtagtaactactaactagcaatatgtacggttctgaattttatatatgggatttaaaataactagtataggcctagtatgca
tttacctatttttaaccccattgtgtcttaatatggagctcatttggtaaagtattgcctcataatttttatctaccatatattattatctagtttaatt
aaatttagagatcaggtgaacataatagctagatataaactaaaagttatgctatacaatatatattttgaccaaaatatttgtatgatagagatttact
attttattattatttagcataaaaccctcacacatttttaaattgagccgc
>cl_898430_1
cctgaaaattctgaatcttggccaactatagaggaatcttcatctacacagtcccttcttcaatctcctgatggtagaagtcttgattctcatccatcca
cccattcaccatcattgaagagttccaaatctgtaaccatttccttgccatatgaggaaggtgactgtcaagttgaagaagaagtaacatcaactagtcc
ttccaatattcaaatagaaaacgcagtaactgatactttagtagacttggatgcagttttagacactcaaactaaatagtgatttttatattttatagaa
tctactatttttcaaatttgttattttattcttgagcccttatatattttattacttaggctatgtatggtactatagctattccaaagtgtgatcaaag
tagtatttggtaatagctatttttttgagaaaaataatcaccagcagaggaccagaagtattttgttgcttgagccctttttttatttaaagtaggttct
cttgccttcctctaattagaaacttggcttcctgtgatttgtttataatatttaacaacatgcaaacactatagtcaaggtatggtagggtagtaattta
gaaaatgatagaactccacttgtgtatttttatatgaaaagctttattgaatatttacaaagtgaaattttatagaaagtaaacaattcacatttttagt
acattatgcagagtac
>cl_898726_3
cctgaaaattctgaatcttggccaactatagaggaatcttcatctacacagtcccttcttcaatctcctgatggtagaagtcttgattctcatccatcca
cccattcaccatcattgaagagttccaaatctgtaaccatttccttgccatatgaggaaggtgactgtcaagttgaagaagaagtaacatcaactagtcc
ttccaatattcaaatagaaaacgcagtaactgatactttagtagacttggatgcagttttagacactcaaactaaatagtgatttttatattttatagaa
tctactatttttcaaatttgttattttattcttgagcccttatatattttattacttaggctatgtatggtactatagctattccaaagtgtgatcaaag
tagtatttggtaatagctatttttttgagagaaataatcaccagcagaggaccagaagtattttgttgcttgagcccttcttttatttaaagtaggttct
cttgccttcctctaattagaaacttggcttcctgtgatttgtttataatatttaacaacatgcaaacactatagtcaaggtatggtagggtagtaattta
gaaaatgatagaactccacttgtgtatttttatatgaaaagctttattgaatatttacaaaagtgaaattttatggaaagtaaacaattcacatttttag
tacattatgcagagtac
>cl_104307_31
aggatatcatagtctagctgacttgccaattaaattaaatttgaaaatttacaaatacaaaatttaaaattatgattttacttgaatgatagccgatagg
ttctagcctagatattttttatccaatgtagagaaggctaaaatatgtgtccgcttgcacccctagtaggaagtcttatttggtgttgtcaatttcagga
ataggagtccgttcaaataggatcaatacagacaatactataggtacagtatataggcctataccgcatgttgcctacacagcatagataaaataaaaag
tacatacttcaatgatttatgaaggcgtactaaccataatgaaaatgcataggccaaggcctacatacaaatatttttcattaaatatcatactgaatat
atatatacggtatattataaataaaactttctattttcaaaattatctatctaaatcaaataaaaattagtacctatcttttgaatatagctacagtatg
tttatacagataaaacaaaaaataattgacaaaactaaagtactgtaatatgtatctgagtgtacatagggtaacatactcactatacactattagccta
taatcatattacagagtaaagctagtgtaattagtctatgctatggtaaagataatacattaatacttgtactgttaggtctatgaaaaacaatatttta
aattttctaaatgttaaaaataattttcaaattttctatgctagtcacaacaaaataactaaataaataaaacctttaatatttttacagccacaactat
tcctaatctttggtgaacagtaagttctgagaaatatattttagctgctagacactttaaaagactcaacactatgaccattggtataattagaagcaaa
ggcttccttattcagcaaagtgtgtgggatggaatacctctctggcgagagaagtggaatacgcttgtagtcacgtctaaatttttcatcaacactctcc
aagtaataagttccaggaaacaatggtgctgaggggtcaatggctggtatgcgtgaagctttgttatgagtagattctctgaggttcataacctcagtat
atttgtgaggagacactttgtaacgctcaccgagtctgtcctttaactttgaagccgaaacaattaatctactgagaggggaattgacactacaatcgtt
gcttacacgaatggaaaacatactacctgcctggcctgatccatatgagaacatcccaattcttttaccagccaggcgttcagccgtaaaactggctaaa
atagaacttaagcctgcatatagggaaggtgtatacatattcccaatttgagatgccaataataaagaaggttttgtcttttcttcaaaagtttgagcac
taaatttcataaaagctttttctacattcttatctgagtacgtttcttcaagcgtttttcccctgaagctttcaagaccgggatatttctggcttaaatc
ttgaactgaacagttcaaaaaatcattaagaaccagacgagcgaatgatttttgtactaacttgcaaaacggcgtatgaaatgccatcaaatcaatatct
tctaatgattgtgcaaaaggggaaccaaatttgttagtagaagccttttttaagtagagctggtaacaattatccagtgctttgaaataacattgaactg
agagctttccatctaaagtaggatactcagaggtgaagtctggtttgtaaaagtcatatgaatgtctcatgtcagaagctcgcaaacctctttcaaaaac
taatggagcatttggaccaattaacatggcaattgcaccagctcctccggttggtctaacactacctttaggatacacagcaatatctccagcaatgaca
acagctttgcgaccatcccatgcagaagattcaatccaattaattgcattaaataatgcagcggttccaccatagcaagcattagttgtatcaactcctt
ccacatcattatttccactttcttcaaaaagctgcataagaacagttttgacactcttgcttttgtcaactatggtttctgttcccacctctaagaagcc
aatatcattgtaaccaacgcttgtgttctccataagtttagtcaaggctgttaaacataatgagattatatcttctcggtcactgcaaaatcccattgat
gattggcccaaatsctccattagtgtatttccccttagattccccatcaaattcttcaagttcactttgacaaacatattgtgatggaaaatatacttct
>cl_418328_8
aaggatatcacagtttagctgacttgccaattaaattaaatttgaaaatttacaaataaaaaatttaaaattatgattttacttgaatgataggttctag
cctagatattttttatccaatgtagagaaggctaaaatatgtgtccgcttgcaaccctagtaggaagtcttatttggtgttgtcaatttcaggaatagga
gtccgttcaaataggatcaatacagacaatactataggtacagtatataggcctataccgcatgttgcctacacagcataaaataaaaagtacatacttc
aatgatttatgaaggcgtactaaccataatgaaaatgcataggccaaggcctacatacaaatatttttaattaaatatcatactgaatatatatattata
aataaaactttccattttcaaaattatctatctaaatcaaacaaaaattagtacctatcttttgaatatagctacagtatgtttatacagataaaacaaa
aaataattgacaaaactaaagaactgtaatatgtatttgagtatacatagggtaacatactcactatacactattagcctataatcatattacagagtaa
agctagtgtaattagtctatgctatggtaaagataatacttgtactgttaggtctatgaaaaacaatattttaaattttctaaatgttaaaaataatttt
caaattttctatgctagtcacaacaaaataactaaataaataaaacctttaatatttttacagccacaactattcctaatctttggtgaacagtaagttc
tgagaaatatattttagctgctagacactttaaaagactcaacactatgaccattggtataattagaagcaaaggcttccttattcagcaaagtgtgtgg
gatggaatacctctctggcgagagaagtggaatacgcttgtagtcacgtctaaatttttcatcaacactctccaagtaataagttccaggaaacaatggt
gctgaggggtcaatggctggtatgcgtgaagctttgttatgagtagattctctgaggttcataacctcagtatatttgtgaggagacactttgtaacgct
caccgagtctgtcctttaactttgaagccgaaacaattaatctactgagaggggaattgacactacaatcgttgcttacacgaatggaaaacatactacc
tgcctggcctgatccatatgagaacattccaattcttttaccagccaggcgttcagccgtaaaactggctaaaatagaacttaagcctgcatatagggaa
ggtgtatacatattcccaatttgagatgccaataataaagaaggttttgtcttttcttcaaaagtttgagcactaaatttcataaaagctttttctacat
ccttatctgagtacgtttcttcaagcgtttttcccctgaagctttcaagaccgggatatttctggcttaaatcttgaactgaacagttcaaaaaatcatt
aagaaccagacgagcgaatgatttttgtactaacttgcaaaacggcgtatgaaatgccatcaaatcaatatcatctaatgattgtgcaaaaggggaacca
aatttgttagtagaagccttttttaagtagagctggtaacaattatccagtgctttgaaataacattgaactgagagctttccatctaaagtaggatact
cagaggtgaagtctggtttgtaaaagtcatatgaatgtctcatgtcagaagctcgcaaacctctttcaaaaactaatgaagcatttggaccaattaacat
ggcaattgcaccagctcctccggttggtctaacactacctttaggatacacagcaatatctccagcaatgacaacagctttgcgaccatcccatgcagaa
gattcaatccaattaattgcattaaataatgcagcggttccaccatagcaagcattagttgtatcaactccttccacatcattatttccactttcttcaa
aaagctgcataagaacagttttgacactcttgcttttgtcaactatggtttctgttcccacctctaagaagccaatatcattgtaaccaacgcttgtgtt
ctccataagtttagtcaaggctgttaaacataatgagattatatcttctcggtcactgcaaaatcccattgatgattggcccaatccaattgtgtatttc
cccttagattccccatcaaattcttcaagttcactttgacaaacatattgtgatggaaaatatacttct
>cl_235465_8
ttttaattaatattttgttagcattacttgtaatagaattatttttagacccagctatcaaggtaatctatccagctgaatacattttaattgcagtcat
aaatagctaacccaaactggttactctgaagcaaaacaccaagtatcttgctgatgtagtatgtataaagtgtcatacttttaagattaactaactgtaa
gcgggatgaggagacattccttctgttacagaaacaaaatacaataaatatgtattgttattaaataaaatcattcagtttagaaactaacaatacagat
catatatgcaaatatgatctggtgacaactggccaattgtactaaatgcgagaatgggtgacatggacaacaggtggtagtcaactctagctcctgatat
aattaaataattttaaagtgtaatataatacactttatccttgtcttataatttaaagaacttggaattttagttaccattttctaataaacaattagtt
attattagtagacattatgtctaattgcctcactaacgtttctcgttcttttaagactttccaagtggtttccttgtctttctttgaaggtgtttttttc
ttctgccgagcagcagcaattgttctatatgcttcaatgactttagcatcagcatcccgcaattttttcttcaaatcatgtctcactaaagcatctctgg
cgaggcgtaaaagcctgctgagttggttgtggttgtgtgtggaaactgcttttaattcagcttggcaacgtttcatctctgataaaatttcatcatcttc
ttcctctatgcaattatcagaatcaataattccttgctcttgtagttcctttttaatgcgcttttcaagagaagcagcattacctaatccaatatttctg
ataaagccaggacgtcctattcccattccttgaactttattttcaatattttcagacattaggacattctcctccactaaaccagaaataattcgttgtg
ttaatggtcctaatggagccacatcatcattacaaccattcatatcaacttctctaagatgtttgtcatgaatgtccataccattttcatttttaatttt
ccttttgcaatcattcaatttattactttccttctgttcatcaatcaggtcttcttgtgcccatctcacagtgtagtgttttccaagaggaggaattttg
taatattcactatcctcattttggctgtttaataattcctctaacatcttaatatcatcagctgtggtttcttgacaatactgatcaaccatgagccaaa
acttgttagtaatatcatttttgggaggtggaggctttggattatcttgaggtgccaaatcaggtacatcaaacagtggttcattttttataacactaca
ttttaccttaggaggtttgattccacctgga
>cl_817318_7
ttttaattaatattttgttagcattacttgtaatagaattatttttagacccagccatcaaggtaatctatccagctgaatacattttaattgcagtcat
aaatagctaacccaaactggttactctgaagcaaaacaccaagtatcttgctgatgtagtatgtataaagtgtcatacttttaagattaactaactgtaa
gcgggatgaggagacattccttctgttacagaaacaaaatacaataaatatgcatcgttattaaataaaatcatttagtttagaaactaacaatacagat
catatatgcaaatatgatctggtgacaactggccaattgtactaaatgcgagaatgggtgacatggacaacaggtggtagtcaactctagctcctgatat
aattaaataattttaaagtgtaatataatacactttatccttgtcttataatttaaagaacttggaattttagttaccattttctaataaacaattagtt
attattagtagacattatgtctaattgcctcactaacgtttctcgttcttttaagactttccaagtggtttccttgtctttctttgaaggtgtttttttc
ttctgccgagcagcagcaattgttctatatgcttcaatgactttagcatcagcatcccgcaattttttcttcaaatcatgtctcactaaagcatctctgg
cgaggcgtaaaagcctgctgagttggttgtggttgtgtgtggaaactgcttttaattcagcttggcaacgtttcatctctgataaaatttcatcatcttc
ttcctctatgcaattatcagaatcaataattccttgctcttgtagttcctttttaatgcgcttttcaagagaagcagcattacctaatccaatatttctg
ataaagccaggacgtcctattcccattccttgaactttattttcaatattttcagacataaggacattctcctccactaaaccagaaataattcgttgtg
ttaatggtcctaatggagccacatcatcattacaaccattcatatcaacttctctaagatgtttgtcatgaatgtccataccattttcatttttaatttt
ccttttgcaatcattcaatttattactttccttctgttcatcaatcaggtcttcttgtgcccatctcacagtgtagtgttttccaagaggaggaattttg
taatattcactatcctcattttggctgtttaataattcctctaacatcttaatatcatcagctgtggtttcttgacaatactgatcaaccatgagccaaa
acttgttagtaatatcatttttgggaggtggaggctttggattatcttgaggtgccaaatcaggtacatcaaacagtggttcattttttataacactaca
ttttaccttaggaggtttgattccacctgga
>cl_745485_2
actacgagaaaatgttcgatcagcaatagattttgatgagatggctggtggacttaacaaaagaagaatgatccagacaactgtgtttaaagagcttgta
aagttagttgatcctggtgttaagccttatgtaccaagcaagggaaaacctaatatcatcatgtttgtaggacttcaggggtcaggaaaaaccacaactt
gtacaaaattagcatattattatatgcggaaaggttggaagagttgtctagtttgtgcagatactttccgggctggagcatttgatcaagttaagcaaaa
ttgtacaaaagcaaggattccgttttatggaagttatacagaagttgacccagttgttattgtacaagatggaattgaacaatttaggaaagaaggtttt
gagataattattattgatacttcaggacgacataaacaagaggattcattgtttgaagaaatgttacaaatttcaaacgtttgcaaacctgacaatatag
tttacgtaatggatgcaagtataggtcaagcctgtgaagctcaagctagagcttttaaagaaaaagtagatgttgggtctgttattgtaaccaagttaga
tggtcatgccaagggtggtggtgcattatctgctgtagctgcaactagatccccgatgatattcattggaactggtgaacatattgacaattttgaagaa
tttaaaactaaaccatttatatcaaaattattaggaatgggtgatattgaaggcctcattgaaaaggtaaatgatttaaaactagaagacaacgaagcac
ttatagaaaaattaaagcatggtcactttacgcttcgagatatgtatgaacagtttcaaaatgtccggaaaatgggacctatgtctcaaattatgggaat
gttgccaggctttagtacagatttccttagcaaaggaggtgaacaggaaagtatggcaagacttaaaaggttgatgacaatgatggacagcatgactgac
gaagagttggatagtttagatggcaacaaattgttttcaaagcagataactcgaatctctagagtagctagaggatctggagttttagaaatggaagtga
aggagcttcttaatcaatatgctaaatttgcacagatggtaaagaaaatgggaggaatgaaaggatttttcaaaggtggagacatggctaagaatgtgaa
cccatcgcagatgacccaattaaatcagcaaatggctaaaatgatggatccaagagttcttcagcagatgggtggagtgaaaggccttgaaaatgttatg
aaacagttacaacaggggtctaatccgttaggaggaaagggtgkaatgtttaaatgagttac
>cl_190123_8
gtaactcatttaaacattcccccctttcctcctaatggattagacccctgttgtaactgtttcataacattttcaaggcctttcactccacccatctgct
gaagtactcttggatccatcattttagccatttgctgatttaattgggtcatctgcgatgggttcacatttttagccatgtctccacctttgaaaaatcc
tttcattcctcccattttctttaccatctgtgcaaacttagcatattgattaagaagctccttgacttccatttctaaaactccagatcctctagctact
ctagagattcgagttatctgcttagaaaacaatttgttgccatctaaactatccaactcttcgtcagtcatgctgtccatcattgtcatcaaccttttaa
gtcttgccatactttcctgttcacctcctttgctaaggaaatctgtactaaagcctggcaacattcccataatttgagacataggtcccattttccggac
attttgaaactgttcatacatatctcgaagcgtaaagtgaccatgctttaatttttctataagtgcttcgttgtcttctagttttaaatcatttaccttt
tcaatgaggccttcaatatcacccattcctaataattttgatatgaatggtttagttttaaattcttcaaaattgtcaatatgttcaccagtaccaatga
atatcatcggggatctagttgcagctacagcagataatgcaccaccacccttggcatgaccatctaacttggttacaataacagacccaacatctacttt
ttctttaaaagctctagcttgagcttcacaggcttgacctatacttgcatccattacataaactatattgtcaggtttacaaacgttagaaatttgtaac
atttcttcaaacaatgaatcctcttgtttatgtcgtcctgaagtatcaataataattatctcaaaaccttctttcctaaattgttcaattccatcttgta
caataacaactgggtcaacttctgtataacttccataaaatggaatccttgcttttgtacaattttgcttaacttgatcaaatgctccagcccggaaagt
atctgcacaaactagacaactcttccaacctttccgcatataataatatgctaattttgtacaagttgtggtttttcctgacccctgaagtcctacaaac
atgatgatattaggttttcccttgcttggtacataaggcttaacaccaggatcaactaactttacaagctctttaaacacagttgtctgaatcattcttc
ttttattaagtccaccagccatctaaacacaaatctattgctgatcgaacattttctcgtag
>cl_519777_1
acattcgagttgtgggttggtcatcatcctcagtgccatccttgacatcatggacaacgtaaccatcaacgtcctccaactctttcgacgagaaagtcac
gctgaccgtcatctcgcctaaccgtttgggcgtgacaatgaagtcaaaggaggcgtcttcgttaattccgactttctttttaagttttactgtggttgag
tcagagttgctggggactgcttggaatcgaccattgttgagatccatgggcagtggatttttgaaagttgctgtccaacttgatggtttaccaacacgaa
ctttttcggtaaggcacttaatttcgatgtctggttttctcactctgaaatcgtcctgagcaaagtattcaaaattagtctttgtgacttttcccaaaca
agaaatgttgaatgcgcattggtcaactaacttcttgtaatattcatcaaaagaaatatccaatttaacttcttgagtagaatgaggtttcagaatgaca
ctgaagtccgatttcttgacaaggtctttgatcgtgccagtatacagcattgtatcagctcgtagtaccaatgctactccatgttcgttgatacttttat
tctccatctttactactattgaaaatggttgtccaatgacaatgtcgtccttgagctgcatgtcaaattctacttcctcgaattcttcatttaggtaata
tctagcgaaggcgttttcgcatcttctaagggcttcaaccattacgcttctttcggcagtagaatcttcgcgatgtttgtaaagttcagtaatatcttct
cgctgcatttttccaatggccttcgtgcttatattcaagccaatgcctccagttttcctgccaagtagtttcattggctgtcgctcgccttggtacttcc
agtataaggtgtcagcgttgatttctgcaaaaacgaaaggaacgtcgtatgccaactgtatttctcctcttttaactgccactagagaagtagggccaca
tcgatattgcccgtcacttaattcctgtggagttgcatcaataacttgccaacctccatagtctggtccaaggtcaggtctggtcatccacacttcattc
caaacatggaaattccagaccgaatcagcgttaagtgattcaataacttttccatcatcaccacagaagtaatcgatggtgagagagttatgagtatcgt
gagccgatgaaaaatttgtaactgggcgacaaggaatacctacggctctgcaggcagaagtcacaacccctgaaaacacccagcactgaccaaacttcac
agattgtttcttttggaagaattgctggagaatgtcggtcgaaccacgccattcggttggcgcagtgccacctgtgtaagaagctgaccagttaccaacc
agtacaccagcatcatcaggagagttcacaccggcagatatggctcgaacaactttcatcgcatcagctcggtttgcaggaagcattttgcacagattgt
gaagaacatacaaaacgcattcaagaacatccttctcatactgtccaaattgccaaggacagggacggagcctatcgtgagttcctcgccaaatgagacc
tacgtcagacagaacatattcgtttctttcttcttctccgtcaagaaaaacagcatcat
>cl_153160_1_10
atgatgccgtttttcttgacggagaagaagaaagaaacgaatatgttctatctgacgtaggtctcatttggcgaggaactcacgataggctccgtccctg
tccttggcaatttggacaatatgagaaggatgttctagaatgcgttctgtatgttcttcacaatctgtgcaaaatgcttcctgcaaaccgagctgatgcg
atgaaagttgttcgagccatatctgccggtgtgaactctcctgatgatgctggtgtactggttggtaactggtcaagttcctacacaggtggcactgcgc
caaccgaatggcgtggttcgaccgacattctccagcaattcttccaaaagaaacaatctgtgaagtttggtcagtgctgggtgttttcaggggttgtgac
ttctgcctgcagagccgtaggtattccttgtcgcccagttacaaacttttcatcggctcacgatactcataactctctcaccatcgattacttctgtggt
gatgatggaaaagttattgaatcactcaacgctgattcggtctggaatttccatgtttggaatgaagtgtggatgaccagacctgaccttggaccagact
atggaggttggcaagttattgatgcaactccacaggaattaagtgacgggcaatatcgatgtggccctacttctctagtggcagttaaaagaggagaaat
acagttggcatacgacgttcctttcgtttatgcagaaatcaacgctgacaccttatactggaagtaccaaggcgagcgacagccaatgaaactacttggc
aggaaaactggaggtattggcttgaatataagcacgaaggccattggaaaaatgcagcgagaagatattactgaactttacaaacatcgcgaagattcta
ctgccgaaagaagcgtaatggttgaagcccttagaagatgcgaaaacgccttcgctagatattacctaaatgaagaattcgaagaagtagaatttgacat
gcagctcaaggacgacattgtcattgggcaaccattttcaatagtagtaaagatggagaataaaagtatcaacgaacatggagtagcattggtactacga
gctgatacaatgctgtatactggcacgatcaaagaccttgtcaagaaatcggacttcagtgtcattctgaaacctcattctactcaagaagttaaattgg
atatctcttttgatgaatattacaagaagttagttgaccaatgcgcattcaacatttcttgtttgggaaaagtcacaaagactaattttgaatactttgc
tcaggacgatttcagagtgagaaaaccagacatcgaaattaagtgccttaccgaaaaagttcgcgttggtaaaccatcaagttggacagcaactttcaaa
aatccactgcccatggatctcaacaatggtcgattccaagcagtccccagcaactctgactcaaccacagtaaaacttaaaaagaaagtcggaattaacg
aagacgcctcctttgacttcattgtcacgcccaaacggttaggcgagatgacggtcagcgtgactttctcgtcgaaagagttggaggacgttgatggtta
cgttgtccatgatgtcaaggatggcactgaggatgatgaccaacccacaactcgaatgt
>cl_589069_1
tgtcgatcgggaggttgtggagtgactacatctgcatctggagtgcgaattgcttttgatgatgaaaatgacatggtgataggtattcctggtagacagt
cggcggagcctagccagtctgctattggaaatcctagtataggagaagtttcttgtggtgcttcattctctgccgaaagtggcgctcacctcttagaaga
aagtgatagagaatcagccagtaacgtcgctattgcacctgcttctcttgttggatcaattgcatcctccagcttatctcgttctcatcgtcttgaagtt
caagcagatatagtgcacggaagcaggtctttagttaatgctgataccacatctctggctttgtcagaaagatcaactcacacgattgatatggaaaatg
cttcaactaaggcattggctggttcgcttcttcattacaagcttcatgaaagtgaagaaggcggaagtctaagtggatgtagtggccgagtttgtggtgg
tgatagtgttagtggtgtaatggaagcaatccatcatcatcacccaaatgttaccaatatgtacattcaaccagttgcaacatcttttagtgaaaatagt
tctgctgtattgaatacagatgcaagcagtttgcatagtgcttacgacatgagacttgatagtgtaagtgctataatcacagctagacagatgtccggta
agacgagtaaaggagttacatttaatgatagtatggaacatattgttgaccatttctcacttcctttagacactgatgatgagaatattgaggaagatat
ggacttacttaaggaaagggataacaaagtttgtagtggtatatcaagtgctagggattctgttgttttagagatggatgaggaagatatagaatcctct
gaaaaaagatttttagctccttcagtcacttttaacttggaattaaactccaagggagcaggagaggtttatctattaaatgaatctgagtgcaacacag
ataggtcagatagacctttaattgttcataatttgtcaaatccgaataatgacattgagcaaaggcaagagttat
>cl_486338_1
tgtcgatcgggaggttgtggagtgactacatctgcatctggagtgcgaattgcttttgatgatgaaaatgacaggttgataggtattcctggtagacagt
cggcggagcctagccagtctgctattggaaatcctagtagaggagaagtgtcttgcggtgcttcattctctgccgaaagtggcgctcacctcttggaaga
aagtgagagagaaccagccagtaacgtcgctattgcacctgcttctcttgttggatcaattgcatcctccagcttatctcgttctcatcgtcttgaagtt
caagcagatatagtgcacggaagcaggtctttagttaatgctgataccacatctctggctttgtcagaaagatcaactcacacgattgatatggaaaatg
cttcaactaaggcattggctggttcgcttcttcattacaagcttcatgaaagtgaagaaggcggaagtctaagtggatgtagtggccgagtttgtggtgg
tgatagtgttagtggtgtaatggaagcaatccatcatcatcacccaaatgttaccaatatgtacattcaaccagttgcaacatcttttagtgaaaatagt
tctgctgtattgaatacagatgcaagcagcttgcatagtgcttacgacatgagacttgatagtgtaagtgctataatcacagctagacagatgtccggta
agacgagtaaaggagttacatttaatgatagtatggaacatattgttgaccatttctcacttcctttagacactgatgatgagaatattgaggaagatat
ggacttacttaaggaaagggataacaaagtttgtagtggtatatcaagtgctagggattctgttgctttagagatggatgaggaagatatagaatcctct
gaaaaaagatttttagctccttcagtcacttttaacttggaattaaactccaagggagcaggagaggtttatctattaaatgaatctgagtgcaacacag
ataggtcagatagacctttaattgttcataatttgtcaaatccgaataatgacattgagcaaaggcaagagttat
>cl_534137_1
tttgatttgctttcatattttctggacacattgtgttttgcataatttgtgaaaaaagtcatcaaagatttgagaaatttcttttctttgtcaggaggtg
gacattttggccaagggttaggtattattcctgtcgtgcaaactggggaaacattttgtaccgacgtattaggcatcatgtcccctgtgagaacattcac
gcagaagcaataccattgcttagtagatccgtagcattggactggccaatatcgaccatcgtcgtcacatcttgggacgtatatatctttgtttccattg
tcatagttctctttagcctgtttacggtccctttcgcagttctgacgccgtttcccaatagaaccatttcctaattgtagaatagttttcccatgctttc
cagaattattcggtacttttctgccagcgaacacatcggttagagtatcgtctgcactgaaacatttcatccactcttccaaagtgattttttggtcgtt
attctcatcacaaaattttggaaattttctcgcgcattttttgggttccatgttcccccgaactaacttctggatccctttgtactccttcttgcgcaat
tcgccatctttcttcgtgtccaacaggttaaacttccatttcacggctgcattctgaagctctgttccagaagaaaaagttctctcgtgaattcttgtaa
agtccgtcaccattttttgcatcattttgctgttgaaaatttttcgtttccgtcctacgcatccacctttggaccggccgccttctgtcctcttcggcga
gtgtcctgaagtagaagtgcctgtgtggttatcacattttggaattttttcataaatatgcgttccgggaagtcccaatcctgcaggagtcgaacaccag
cagtacttggagtccttatggcactgcaccgtcgtaaacgttccatcttctttgttgcaagtaggaatgaaatttccagactgagttttcgctttcttga
gcgcaaattttctttggccaagacatttttcagacgctgtgcattcttcgtgatgaaggaactcaatttccctctcttcgcagtgcgctctcatgaaggc
gcagagagacttgtatgactcgccgttcgacgcgcagatcttgccagaagattcttcgcattcgtccaacatgccgcagtccaactcttgacccaaaatt
tgcgcctcccgttcttggagcccgaattcttccggatgcgtcgttgccgcttcaatggcaattaccatagtcaatattattccaggtacgttccacatgt
ttattaataatttcgtattattaatgattattattatgattggatagaatataaaaaactttcaatgactgtcaatatatggcacataaattcgattagt
ttttgttttcttttcatagaatcgtttaata
>cl_533636_1
tattaaacgattctatgaaaagaaaacaaaaactaatcgaatttatgtgccatatattgacagtcattgaaagttttttatattctatccaatcataata
ttaatcattaataatacgaaattattaataaacatgtggaacgtacctggaataatattgactatggtaattgccattgaagcggcaacgacgcatccgg
aagaattcgggctccaagaacgggaggcgcaaattttgggtcaagagttggactgcggcatgttggacgaatgtgaagaatcttctggcaagatctgcgc
gtcgaacggcgagtcatacaagtctctctgcgccttcatgagagcgcactgcgaagagagggaaattgagttccttcatcacgaagaatgcacagcgtct
gaaaaatgtcttggccaaagaaaatttgcgctcaagaaagcgaaaactcagtctggaaatttcattcctacttgcaacaaagaagatggaacgtttacga
cggtgcagtgccataaggactccaagtactgctggtgttcgactcctgcaggattgggacttcccggaacgcatatttatgaaaaaattccaaaatgtga
taaccacacaggcacttcttcaggaaactcgccgaagaggacggaaggcggccggtccaaaggtggatgcgtaggacggaaacgaaaaattttcaacagc
aaaatgatgcaaaaaatggtgacggactttacaagaattcacgagagaactttttcttctggaacagagcttcagactgcagcggtgaaatggaagttta
acctgttggacacgaagaaagatggcgaattgcgcaagaaggagtacaaggggatccagaagttagttcgggggaacatggaacccaaaaaatgtgcgag
aaaatttccaaaattttgtgatgagaataacgaccaaaaaatcactttggaggagtggatgaaatgtttcagtgcagacgatactctaaccgatgtgttc
gctggcagaaaagtaccgaataattctggaaagcatgggaaaactattctacaattaggaaacggttctatagggaaacggcgtcagaactgcgaaaggg
accgcaaacaggctaaagagaactatgacaatggaaacaaagatatatacgtcccaagatgtgacgacgatggtcgatattggccagtgcaatgctacgg
atctactaagcaatggtattgcttctgcgtgaatgtcctcacaggggacatgatgcctaatacgtcggtacaaaatgtttccccagtttgcacgacagga
ataatacctaatccttggccaaaatgtccacctcctgacaaagaaaagaaatttctcaaatctttgatgacttttttcaccaattatgcaaaacacaatg
tgtccagaaaatatgaaagcaaatcaaa
>cl_1033643_1
atagaaatcaagaaatgagttacatcatcaacatcaatgtcagatagaggcgacctaggtggtgcattgagtgagtgtctcaagagtaggtagcacagca
gaacttagtgattcttgattggtgcttcccaaggatgcataaagaggaaagaaaacacccaatatatgtcgtaacaattgatcgtcctctgtatttggat
tgtaccaaagaataattagatgagtgaggagttttgaagaaagaattctggaagtcaatagtaacttgcacaatccttcagcaactaaagttcgtgtatc
gcatgaatctgtttccaacatcttagttaatagtgaaatcatgcttccagcaacaggactttgactatttggtatttccttattttcactaatttcatgc
acagaagtttccatatcttcagcggccgaattaaattcttcaataccgtagagcataaacaaatcaaaaagaccttgtaatgcaactagttgaatttcct
ctacatccatttgtgaaatctgaacaataagaataagatgttgtttagcaagctcatttgatacaaggcagacaagtagtaatgctttaacagcatattt
gcgaacagtcaagtcttctgacttgagacatggaacaataagattatcatgtagagatcttaaagtagaatttaaattgacaatatctgaactggaaaga
acttcacataaaatatgaaggcatctggataaagtttgtgggtcatctaactgtttgggttcatcctcatcgtcaggcaatttggcttggctacaaggtg
gtggtgcaagagctgcaggggtactgtacggggttcttgaaacaacagaagataacacagtaaattcttcttcaagctctttcaattcaatttttaattc
ttgagctttttctaaatttagagttctaacacagttttctaactcttccctaatttcattgatttctactctgacttttgcaagcttcattttattttta
cgttgctcacattcacttaagattgaaggttccttttgaattataggagtttcctgaataatagtctttgaaacttctaactctggttctcttaaatcag
aaataatttcagccaattgagcaattcttgctacaggggaatgaagtaaggcaaatacttcacttaattcttttaaacatgactctcctacagatgagtt
taaaaacattgtacgcacaagttgtttcaagctttgtctcccaacctcatcagagagatcaaattgccttgccatcgatatgagttgctgacaaatgaaa
tccttttcaataagcttcattgcagtatcctgtggatcttcttcatcaggggtattcatcaacatgtagtcctttaa
>cl_910014_3_29
atagaaatcaagaaatgagttacatcatcaacatcaatgtcagatagaggcgacctaggtggtgcattgaagagagtctcaagagtaggtagcacagcag
aacttagagattcttgattagtgcttcccaaggatgcataaagaggaaagaaaacacccaatatatgtcgtaacaattgatcgtcctctgtatttggatt
gtaccaaagaataattagatgagtgaggagttttgaagaaagaattctggaagtcaatagtaacttgcacaatccttcagcaactaaagttcgtgtatcg
catgaatctgtttccaacatcttagttaatagtgaaatcatgcttccagcaacaggactttgactatttggtatttccttattttcactaatttcatgca
cagaagtttccatatcttcagcggccgaattaaattcttcaataccgtagagcataaacaaatcaaaaagaccttgtaatgcaactagttgaatttcctc
tacatccatttgtgaaatctgaacaataagaataagatgttgtttagcaagctcatttgatacaaggcagacaagtagtaatgctttaacagcatatttg
cgaacagtcaagtcttctgacttgagacatggaacaataagattatcgtgtagagatcttaaagtagaatttaaatttataatatctgaactggaaagaa
cttcacataaaatatgaaggcatctggataaagtttgtgggtcatctaactgtttgggttcatcctcatcgtcaggcaatttggcttggctacaaggtgg
tggtgcaagagctgcaggggtactgtacggggttcttgaaacaacagaagataacacagtaaattcttcttcaagctctttcaattcaatttttaattct
tgagctttttctaaatttagagttctaacacagttttctaactcttccctaatttcattgatttctactctgacttttgcaagcttcattttatttttac
gttgctcacattcacttaagattgatggttccttttgaattataggagtttcctgaataatagtctttgaaacttctagctctggttctcttaaatcaga
aataatttcagccaattgagcaattcttgctacaggggaatgaagtaaggcaaatacttcacttaattcttttaaacatgactctcctacagatgagttt
aaaaacattgtacgcacaagttgtttcaagctttgtctcccaacctcatcagagagatcaaattgccttgccatcgatatgagttgctgacaaatgaaat
ccttttcaataagcttcattgcagtatcctgtggatcttcttcatcaggggtattcatcaacatgtagtcctttaa
>cl_979058_7
attcccaaaatgatatatataacagagcttctaaatccacctcttcttttagtaactttaggattacgtttttcatccaggattcgtttgtctatactta
atgttgaacaaacaaataaagaccaggttaaaaaaagtttggaaaagcgcaggttgaatggacctcctgtattggttattactacgtcggagtcagtgag
ttcttatggaagcaaaaaaggtgaaatattatcaacttctgccttggaaacctacattaagctgcgtcagccaagaactaatgacatatttgtaatatca
ctcatgttagctaatttcttggctgttgtggattttattgattggcgaggatctttatggaagcatgttattagaactcttttcagagttccagtgtata
atgtatttgtgtttataagttggcttacactaacaggccttgtaaaattctcatggactattccattcatggaagtttgtttacggatgacgcaaaaatt
tcatctgagtctgttttcagaaatggctctttataacatattgatggtagaaaactttatgggtttagcaatcatcgccctttttcaatttgctttcata
ctttacacttacaaaaaaatttatggaatacaatttcaggataaccaagagtcagataatgataattggtatactgtatttccaatggattcttatatcg
taaatgtcttattcagaccaatggcgtcattgtcacggcctagaccctctcatgacttagggcttgaagaaggaatggagttattgattgaaagactagc
tactccagacctatggctccaccctgttgtatcagctgaatatataaaggatcttccttgttggagatacgacggatggggaaacgaagaagatttaaaa
tctgaaagtgaaactgatttagacagttttagtgagaatgaaaccgatgcacttctactatctcacatatgttgccaagatgaaggctgcaaaatgtgta
ctttatgggcaactgttaaagaaacatatgtttgccatagatgcgcaatattggagaggaaattggaaaagcaatacttacgatatcgtaatgtgggcaa
ctttgcacaccagaatttcacctatgaaaaattgttaaaagtgtgtgaaaattgttcacgcacgaaacgcaatagtttaactagtaatagtcagtctcga
ccagtaaataatctggatcgaaataagcggcagtggctaatatctgcacaaaggcttcacgagttaaaatggtctgccccatctcatgcaattgagagca
gagtttgtgccatatgtctagacaggtatcgatggtcggcggtattgtgcggactgccgtgtggtcatacttaccatcattcatgcatcatggagtggct
ttccaaggataatcaccattgtccttcttgtcgttggccatcatataaaacaaaagttacatgtttgtaaatttgaatctacaataggcctatatagtta
atagtttgcagattggagtaattatgccttatatatgtgtttagcatagttgacttcattaataatgctttagatattttagtatataggcctatccttc
gt
>cl_1420613_3
acgaaggataggcctatatactaaaatatctaaagcattattaatgaagtcaactatgctaaacacatatataaggcataattactccaatctgcaaact
attaactataggcctattgcagattcaaatttacatacatgtaacttttgttttatatgatggccaacgacaagaaggacaatggtgattatccttggaa
agccactccatgatgcatgaatgatggtaagtatgaccacacggcagtccgcacaataccgccgaccatcgatacctgtctagacatatggcacaaactc
tgctctcaattgcatgagatggggcagaccattttaactcgtgaagcctttgtgcagatattagccactgccgcttatttcgatccagattatttactgg
tcgagactgactattactagttaaactattgcgtttcgtgcgtgaacaattttcacacactcttaacaatttttcataggtgaaattttggtgtgcaaag
ttgcctacattacgatatcgtaagtattgcttttccaatttcctctccaatattgcgcatctatggcaaacatatgtttctttaacagttgcccataaag
tacacattttgcagccttcatcttggcaacatatgtgagatactagaagtgcatcagtttcattctcactaaaactgtctaaatcagtttcactttcaga
ttttaaatcttcttcgtttccccatccgtcgtatctccaacaaggaagatcctttatatattcagctgatacaacagggtggagccataggtctggagtc
gctagtctttcaatcaataactccattccttcttcaagccctaagtcatgagagggtctaggccgtgacaatgacgccattggtctgaataagacattta
cgatataagaatccattggaaatacagtataccaattatcattatctgactcttggttatcctgaaattgtattccataaatttttttgtaagtgtaaag
tatgaaagcaaattgaaaaagggcgatgattgctaaacccataaagttttctaccatcaatatgttataaagagccatttctgaaaacagactcaaatga
aatttttgcgtcatccgtaaacaaacttccatgaatggaatagtccatgagaattttacaaggcctgttagtgtaagccaacttataaacacaaatacat
tatacactggaactctgaaaagagttctaataacatgcttccataaagatcctcgccaatcaataaaatccacaacagccaagaaattagctaacatgag
tgatattacaaatatgtcattagttcttggctgacgcagcttaatgtaggtttccaaggcagaagttgataatatttcaccttttttgcttccataagaa
ctcactgactccgacgtagtaataaccaatacaggaggtccattcaacctgcgcttttccaaacttttattaacctggtctttatttgtttgttcaatat
taagtatagacaaacgaatcctggatgaaaaacgtaatcctaaagttactaaaagaagaggtggatttagaagctctgttatatatatcattttgggaat
>cl_1047754_1
atcattggttcaaaactttcaacaactttatagcagccctagaggataatgaacacactcctgacaagcttaatgtattgactaattttgtatcaccaac
ggtgtatgaatttattgctgaatgtagtgattacaaatgtgctatcaaaacattacaagacatctatataaagcctaaaagtgaaatatttgcaagacat
tt
>cl_538755_20
atcattggttcaaaacttgcaacaacgttatagcagccctagaggataatgaacacactcctgacaagcttaatgtattgactaattttgtatcaccaac
ggcgtctgaatttattgctgaatgtagtgattacaaaaatgctatcaaaacattacaagacatctatataaagcctaaaagtgaaatatttgcaagacat
tt
>cl_836995_2
aaatgggctgataatcaattatcagaaaattctgttggacaaattgctaacttcaatcatccattctttcaagctgatggaatgttcttaggagaaatgt
tatgttttctagcattctatcttatgagatgctactctagaaataaacaaaaggatagggtggaaatggcaccagtatcaacgcagactatcaaatttcc
caagctcattttttatgctcctgcattctgtgatatgttagctacatctacaatgtacctgggtcttacactaacatatgcatcatcctttcagatgttg
agaggtgctgtaattgtgtttactggtcttttgtctgtagccttcttgggaagaaagcttcaatactttcaatggatgggaattttttctgttattattg
gattagtcattgtaggagtttctgactttatttctgaatcagattcagaaagttatgacctcaatggaattattactggcgatttgctaattgtcgcagc
tcaagttgtaactgctactcagatggttgttgaagaaaaatttgttacaagatataatgttccagctttgcaggctgtagcttgggaaggtatttttggg
ttccttaccctaacaatactattgataccattttacttcattcctgctggaattttcagtggtaatcccaggggagtcttagaagatgcacttgatgctt
ttgttcagttatccaacaacagaattctagttattgcaattgttggcaatattgttagtattgcattcttcaactttgctggtgtcagtgttactaagga
actatcagctaccaccaggatggttttggattctgtaagaactcttgtcatatggttgttttcacttgcagttggctggcaaggatttttctatttgcag
ccaattggatttgctgttcttgtcattggtatgttcttatataacgatgttgtgtttctcccttatatgcgtcgtcgtgggtggatcaatgatgttgagg
atgatttggttgctattcacagcagagcagcttctttggctgcctcctcaaaagaggaccttgatcaagaatctatcatggataaatctgactacaaga
>cl_1299333_8
aaatgggctgataatcaattatcagaaaattctgttggacaaattgctaacttcaatcatccattctttcaagctgatggaatgttcttaggagaaatgt
tatgttttctagcattctatcttatgagatgctactctagaaataaacaaaaggatagggtggaaatggcaccagtatcaacgcagactatcaaatttcc
caagctcattttttatgctcctgcattctgtgatatgttagctacatctacaatgtacctgggtcttacactaacatatgcatcatcctttcagatgttg
agaggtgctgtaattgtgtttactggccttttgtctgtagccttcttgggaagaaagcttcaatactttcaatggatgggaattttttctgttattattg
gattagtcattgtaggagtttctgactttatttctgaatcagattcagaaagttatgatctcaatggaattattactggcgatttgctaattgtcgcagc
tcaagttataactgctactcagatggttgttgaagaaaaatttgttacaaaatataatgttccagctttgcaggctgtagcttgggaaggtatttttggg
ttccttaccctaacaatactgttgataccattttacttcattcctgctggaattttcagtggtaatcccaggggagtcttagaagatgcacttgatgctt
ttgttcagttatccaacaacagaattctagttattgcaattgttggcaatattattagtattgcattcttcaactttgctggtgtcagtgttactaagga
actatcagctaccaccaggatggttttggattctgtaagaactcttgtcatatggttgttttcacttgcagttggctggcaaggatttttctatttgcag
ccaattggatttgctgttcttgtcattggtatgttcttatataacgatgttgtgtttctcccttatatgcgtcgtcgtgggtggatcaatgatgttgagg
atgatttggttgctattcacagcagagcagcttctttggctgcctcctcaaaagaggaccttgatcaagaatctatcatgaataaatctgactacaaga
>cl_1365000_12
gatagatgttgaaattatgaatacaataacttctcaaaagactatttcagttttgcaaaaattatttgcatcttacggtcttccggaaattgttgtatct
gataatggtccacagttttgttctgatgattttaaattgtttttgtcaagaaatggtattaaacatattacttcaagtccataccaaccatctacgaatg
gtgaagcggaaaaagcagttcaaattattaaaaatgctttaaagaaatccaatggtgatttacaattaagtttaaataatttcctgttacaatataggac
aacgcctcatgtaactacaggtgtaactccttctgaactttttatgaaccgtagagtaaaaactagacttgatttttttaaaccaaattattcaaaggtt
gtaagtaaaaaacaaggtagtcagaaacattatcatgataaatctaaggttgttagaaagtttgagtctggacaaaatgttttagttctagatagtagac
aaaataaaaataaatggatttcaggtaccattattgaacaagtaggtccattaacatatcatattttggtaggtgatgaaatttggaaaagacatgttga
tcatattattaaatctaaatctcatatcatacatattccttttaatgatcctgttaatgacaatgtaatgccaaatattccattacctaataatcaacct
gttgtaagacgttcaaatagagccaggaaagttcctgaaagacttgatttgtaattaatcatgtagcttcaattaactagtctctaagccagtatttata
aataggatgcagctacatgtttgtatttttatacctaagtattttatatttttatataaactaagtaaactactgttgctaaatattgatacttatattt
tgttatatttagtcacagtatagtagtaagaattttaaaaaaggatattgcattctttcaagccatgtcatgataacttttgtctaaatgtgggggaatg
taatgtattcg
>cl_230244_13
gcaaaaattaattgcattttacggtcttccggaaattgttgtgtctgataatggtccacagttttgttctgatgattttaaattgtttttgtcaagaaat
ggtattaaacatattgcttcaagtccatatcaaccatctacgaatggtgaagcggaaaaagcagttcaaattattaaaaatgctttaaagaaatccaatg
gtgatttacaattaagtttaaataatttcctgttacaatataggacaacgcctcatgtaactacaggtgtaactccttctgaactttttataaaccgtag
agtaaaaactagacttgatttattaaaaccaaattattcaaaggttgtaagtaataaacaagatagtcagaaacattatcatgataaatctaaggttgtt
agaaagtttgagtctggacaaaatgtattggttctagataatagacaaaataaaaataaatggatttcaggtataccattattgaacaagtaggtccatt
aacatatcatattttggtaggtgatgaaatttggaaaagacatgttgatcatgttattaaatctaaatctcatatcatacaggatagtgaaaatgaagat
gatgatttttatattccttttaatgatcctgttaatgacaatgtaatgccaaatattccattacctaataatcaacctgttgtaagacgttcaaatagag
ccaggaaagctcctgaaagacttgatttgtaattaatcatgtagcttcaattaactagtctataagccagtattttataaataggatgcagctacatgtt
tgtatttttatacctaagtattttatatttttatataaactaaataaactactgttgctaaatattgatacttatttttgtttatatttagtcacagtat
agtattaagcatttaaaaaaggatattgcattctttcattccatgtcatgataacttttgtctaaatgtgggggaatgtaatgtattcg
>cl_484952_1
cctcgataataaatttttttataaattcttcgatgatttagtgatttcaacaaatatctgaaagttttcatgtacaaaggctgcttcaacgagttaatta
tcttctcatttagtgatgttaaaacttgtagcattttagaataaattgttctttgcaatgctagatgtagatcttgttcgatattccagttctgagtgtc
catttcccttacgatgttttaagaagttaagtttcaccgtatcaagttctccagcatttctaggaaaagctttttcagactaacgtttccattctgtctc
actgagagccagaatcttcttaaacaggtgtcagcagctcttagggaaggcaggcagaggaggagggattgcatgtgagctgtggcatcccgggctctga
gtgaaccaacagcgtcatggattgcttgtagaatgttctgtcttaacctgtatagggcttgggtatcttgaactctaacgtcagaattagtaaggaccaa
cgctttcaaaagaaggtattcttccttcaaaattgaacattgttctaggcgctcaacaacaccgataatctgtgtaaacagatcatgagcgttgacctct
ctcgccagagtttcatttatcgtgaagtcttgtgcgaagactaattgtctgctggaagaaggcatagaccgatatgctagggtcagggttagaatttctc
cccaagtactctgaagtagccgcatctgatcatttaaggccaacgccgtaaaccctggtatctgtttcgcccatccgataatttgaacgagctctttgtc
ataaatctcagctacagtggtgatagtaagaagttccggttttaagcaaccgatttccagatcttgagtcaatagcagctctggttcacaaagttgaagc
tcagctaatagtttaatatcgtcaagagacgtcttc
>cl_469161_11
cctcgataatcaatttttttataaattcttcgatgatttagtgatttcaacaaatatctgaaagtttccatgaacaaaggctgcttcaacgagttaatta
tcttctcatttagtgatgttaaaacttgtagcattgtagaataaattgttctttgcaatgctagatgtagatcttgttcgatattccagttctgagtgtc
catttcccttacgatgttttaagaagttaagtttcaccgtatcaagttctccagcatttctaggaaaagttttttcagactaacatttccattctgtcta
actgagagccagaatcttcttaaacaggtgtcagcagctcttagggaaggcaggcagaggaggagggattgcatgtgagctgtggcatcccgggctctga
gtgaaccaacagcgtcatggattgcttgtagaatgttctgtcttaacctgtagagggcttgggtatcttgaactctaacgtcagaattagtgagaaccaa
cgctttcaaaagaaggtattcttccttcaaaattgaacattgctctaggcgctcaacaacaccgataatctgtgtaaacagatcatgagcgttgacctct
ctcgccagagtttcatttatcgtgaagtcttgtgcgaagactaattgtctgctggaagaaggcatagaccgatatgctagggtaagggttagaatttctc
cccaggtactctgaagtagccgcatctgatcatttaaggccaacgccgtaaaccctggtatctgtttcgcccatccgataatttgaacgagctctttgtc
ataaatctcagctacagtggtgatagtaagaagttccggttttaagcaaccgatttccagatcttgagtcaatagcagctctggttcacaaagttgaagc
tcagctaatagtttaatatcgtctagagccgtcttc
>cl_871748_1
ttcaagctctttcgtttattgtccacatttccaccagcacacacaattatttccttcaaccaaggccgtcctggaactacagatggggtcaggtagaata
ttttaccagtaaaaagttcctttctgttttgtagtttgattgttttttgcaaactgaagttaaaaatgttctcatattcagtcatattcaacttgtactc
atcctcatcaatgaatctttgatgtttgtgacaatcatttagccagagagcactaacaatataatgtgcacatgatattgcacacataagcttgactgtt
cgaggagctatctcattttgtcccataaccagatgagtcatttctacatttgtccgagcaagtgtacctccaagagccaaaattttcttttcaagttcat
ctttattttttatacttgataacataattttgggctgctgtagttgagcatcagaaacatgttctaatttaatttgctttgaaataacatcagaagatga
atccctcaaatggacttctggagatttttcaccttcattctgagtatctaatgacaaaggcaaaggagggagatgtggaagatcaatccttgttctttta
ccatcttgatcgccatcattttctgattttctttttcttagagccagttctctcacagcttttgccttctcaactgactctttagagacactaataggta
atttccatgcattaaacaaatgtgatgccaatgaaggatctatcctaaggggatcatctaagtaatgttgatatcgagttcctagataaactaaaggagg
tgtgttttgtccaagaagaacttcactcaaccaagccccatttaccacagatcgtttccagtctcgagctttacttactttagcaccttcaaatttttta
caaattaaaaggtgattatgcttagagaaataacctgtatattttgccccagctaacaaaagcataattttaattgcagttctttcttcattttcaaatc
ctgagatgcttactaacatatccttcataggtttatctttcgttccatatggagtaggtaaatgaatagcttgccatggtggagccattttccctctgat
taatatatcattgacccaatatattgtgatacacctcttattttcgcgcacagcctgttgaaacataggacttttctgatgttgacacaacacatgagta
actttcacagaatcatacaaattaacaacctctccgccatgttgttgaataactattttccaagtattcagagttttaggggcaatgtcactataatagt
cagcaatgtagaaaacacagccaaccatgcaaagttcacgaggtaacatggtattaatatcatgaccatgaaaatgtggcctagtagggtagtgtgcagc
agatgaggtgataatgggagatggaccagcttggttagtttgcccagttcttggatataaagctgatgaagcaccagcaactccaggaggtcgtacaatg
ttatttgtcaatgttccagtaatattagccaaagtctggcgctgataaactacaacttgttcaccgctgggaccaataacagctt
>cl_363374_13
ttcaagctctttcgtttattgtccacatttccaccagcacacacaattatttccttcaaccaaggccgtcctggaactacagatggggtcaggtagaata
ttttaccagtaaaaagttcctttctgttttgtagtttgattgttttttgcaaactgaagttaaaaatgttctcatattcaggcatattcaacttgtactc
atcctcatcaatgaatctttgatgtttgtgacaatcatttagccagagagcactaacaatataatgtgcacatgaaattgcacacataagcttgactgtt
cgaggagctatctcattttgtcccataaccagatgagtcatttctacatttgtccgagcaagtgtacctccaagagccaaaattttcttttcaagttcat
ctttattttttatacttgataacataattttgggctgctgtagttgagcatcagaaacatgttctaatttaattggctttgaaataccatcagaagatga
atccctcaaatggatttctggagatttttcagcttcattctgagcatctaatgacaaaggcaaaggggggagatgtggaagatcaatccttgttctttta
ccatcttgatcgccatcattttctgattttctttttcttagagccagttctctcacagcttttgccttctcaactgactctttagagacactaataggta
atttccatgcattaaacaaatgtgatgccaatgaaggatctatcctaaggggatcatctaagtaatgttgatatcgagttcctagataaactaaaggagg
tgtgttttgtccaagaagaacttcactcaaccaagccccatttaccacagatcgtttccagtctcgagctttacttactttagcaccttcaaatttttta
caaattaaaaggtgattatgcttagagaaataacctgtatattttgccccagctaacaaaagcataattttaattgcagttctttcttcattttcaaatc
ctgagatgcttactaacatatccttcataggtttatctttcgttccatatggagtaggtaaatgaatagcttgccatggtggagccattttccctctgat
taatatatcattgacccaatatattgtgatacacctcttattttcacgcacagcctgttgaaacataggacttttctgatgttgacacaacacatgagta
actttcacagaatcatacaaattaacaacctctccgccatgttgttgaataactattttccaagtattcagagttttaggggcaatgtcactataatagt
cagcaatgtagaaaacacagccaaccatgcaaagttcacgaggtaacatggtattaatatcatgaccatgaaaatgtggcctagtagggtagtgtgcagc
agatgaggtgataatgggagatggaccagcttggttagtttgcccagttcttggatataaagctgatgaagcaccagcaactccaggaggtcgtacaatg
ttatttgtcaatgttccagtaatattagccaaagtctggcgctgataaactacaacttgttcaccgctgggaccaataacagctt
>cl_91664_19
aatttatttatgaaatcctccaaattttcttttttttgcttatttgacttttccgtgtcactattttctatttcgttatctaaattaatattgtttttaa
tttcttttgtgtttgactcatcaagtatttcacttttattaatgttggtggaactctccaaaggactatctacgtctgtatttattccatctacattgtt
attttctatttctttcttagaatgattaactaattctttgccccttttgagcaatttcattggcctaccagaatctttgatcggcatctttgttggatct
aaaataatcttcaccaagtcttcttgaagaaagatcaggttatcttcttctggtccataacaacaagccagtgctccactatcaataggatgtgcttctg
tattataaaaatatcctccagcttcaatgatacagtgcctttttccaacaacaagtggcttccctcttcccccatcagaatgaagccagtgatcctcatg
gaaaagaaggtacaggtactttgtagtttctgccaaaaaaaagctttccattcgattgtctaaagtatggtcaaccacattctcaatagttgcataacca
caatcagttttggctgagtgatttatggagcttattaagtcagctcccatcctgagaaatgtgtgatctctggttgcttgatataaatacattaatgatt
caataaattcaggtctaagtggaaatccacctcttttactgtatgcattagcttgaggtatattgtaaaactcaggggtaaatccatactgtttaaccac
ttgatgataattaaagagggttttctgagcatattctatgtccccaataagggtcagaactcctggccaaaatgcttccaatgattgaaatacagtcata
gtaacttggcccctttgcatagatttccaaaagtaccaatcatcatggcgaagatgtttatctatagcttctctagctttattgaaaatagccattaact
ctggtctttgcaaaagaaatgatgctttcactaagtattcaaagaaggaatctacaccagctcctattcctgcatcatgtccagtccacagtccagttag
cacatcaatatggttccctataagatcgagtcgagaccgcctctcccataatccatgcatcgctcttaaggctacattttcaaaaatggaattgcctgtt
aatcttgacagagttccaaattccattatataagttccaactccagctgcgcatgtcaccggagtctcaccatcagggacaccatacttcaaattcacag
tcccatatggcattcctgttggtgtgtcaaaagctggcaagagcctagttgcagcatcagctgccagtctcaaaagagggccatcacaaggccaattttt
ttccagggcaacacccatcttatgggacatcaagtgtccactcagcaagcctccaacaattcggatgtttgtttcaaatacagatacatttatgtcagct
tcaaaatcagatcgttcagttataagcttaaccactttctggaattcagtcttgttatccatcactgccaacgtgtccaaagcatctatcagtgtaaggg
aataacttccccaagtgtcatggccatcacatgttagaggccgtaactcatcaaaaggatatgcatacgtcatgtagccatcataagcacgataaaacat
tgtcttaacatcattcctaaatttcaatatttctcttttagtaaactctgtcagatcagcatttgtacactgcatttgccaatgaaataacaagagcaat
aaagttactttaaatgtcaatccatttaataaatagtagctcagatctaaatctagtttattcatacttttttaatataggctaggagctaggctagtgt
aaagtgtaaactttattttctacataggc
>cl_481903_21
gcctatgtagaaaataaagtttacactagcctagctcctatattaaaaaagtatgaataaactagatttagatctgagctactatttattaaatggattg
acatttaaagtaactttattgctcttgttatttcattggcaaatgcagtgtacaaatgctgatctgacagagtttactaaaagagaaatattgaaattta
ggaatgatgttaagacaatgttttatcgtgcttatgatggctacatgacttatgcatatccttttgatgagttacggcctctaacatgtgatggccatga
cacttggggaagttattcccttacactgatagatgctttggatacattggcagtgatggataacaagactgaattccaaaaagtggttaagcttataact
gaacgatctgattttgaagctgacataaatgtatctgtatttgaaacaaacatccgaattgttggaggcttgctgagtggacacttgatgtcccataaga
tgggcgttgccctggaaaagaattggccttgtgatggccctcttttgagactggcagctgatgctgcaactaggctcttgccagcttttgacacaccaac
aggaatgccatatgggactgtgaatttgaagtatggtgtccctgatggtgagactcctgtgacatgcgcagctggagttggaacttatataattgaattt
ggaactctatcaagattaacaggcaattccatttttgaaaatgtagccttaagagcgatgcatggattatgggagaggcggtctcgacttgatcttatag
ggaaccatattgatgtgctaactggactgtggactggacatgattcaggaataggagctggtgtagattccttctttgaatacttagtgaaagcatcatt
tcttttgcaaagaccagagttaatggctattttcaataaagctagagaagctatagataaacatcttcgccatgatgattggtacttttggaaatctatg
caaaggggccaagttactatgactgtatttcaatcattggaagcattttggccaggagttctgacccttattggggacatagaatatgctcagaaaaccc
tctttaattatcatcaagtggttaaacagtatggattcacccctgagttttacaatatacctcaagctaatgcatacagtaaaagaggtggatttccact
tagacctgaatttattgaatcattaatgtatttatatcaagcaaccagagatcacacatttctcaggatgggagctgacttaataagctccataaatcac
tcagccaaaactgattgtggttatgcaactattgagaatgtggttgaccatactttagacaatcgaatggaaagcttttttttggcagaaactacaaagt
acctgtaccttcttttccatgaggatcactggcttcattctgatgggggaagagggaagccacatgttgttggaaaaaggcactgtatcattgaagccgg
aggatatttttataatacagaagcccatcctattgatagtggagcactggcttgttgttctggaccaaaagccgaacccctgatctatcttcaagatgac
ttggtgaagattattttagatccaacaaagatgcctatcmaagmttctggtaggccaatgaaattgctcaaaaggggcaaagaattagttaatcattcta
aaaaagaagtagaaaataacaatgtagatgaaataaatacagacgtagatagtcctttggagagttccaccaacattaataaaagtgaaatacttgatga
gtcaaacacaaagaaataaaaaacaatagtaagagataatgaaatagaaaattgtgataccgaaaagtcaaataagcctaataaagaaaatttggaggat
ttcataaataaatt
>cl_255424_12
gggtgccatgatgtctgtatgcgctaaagaaggaatcaagataaaacctgaagctttggaccaagtgattataggatccaatctagatttgaggcaggtc
ttacaccacctatctatgtggtcagtacatgagaaaaatatagaagtggagcaaacaacaaaagatgctaaaatggcaaagaaagattttaaacttggcc
cctgggatgtggtcaacaaagtattctcagagtcatcaaagaaaggaatgagcatacatgacaaagtttctttattctttaatgattattcaataggacc
tctattcgtccaagagaattatttaaaggcagttcctcataatgttaagggaaacactaaaattcttcaactggtagcgaaaacagcttctgttctatct
gatggcgatttaattgagaaagccataaggaaagactcttcctggtcactactaccttctcaggccttgttttcaagcattcttcctggtgaatatatgt
ctggtcacttttcctcacaagttgaatttcctaaatggcttggaaacaacagccgtaaaaataaatttgatcgactagcccaagaactacatactcattt
gggactcagaatatccgggactaaacaagatgttattagtgactatgctgcaagaatttgcgaagcggttgtccaacctttagctaaaaaaggttctgat
ggggtaaaagattctgttgttgccatgacatctcatgacctcattcgagatgatctcgaatcattgattgagttgacaacgtggcctggaataaaagata
aaatggctggtgtggatagcaaggtaaaagcggcattcacaagagctttgaataaggactctcacctatcaccttattcttgtggctctgccatcaccaa
gaagaaattgaaagttagcactaatgatgaatttgatactatggaagatgaagaggaacaaggcgatgatgaagatgatgatgatattacaaaagatgct
atgataaagcctggcaagaaatctacagctaataaggataccaaagctagcacttccaaagacaaag
>cl_505540_1
gggtgccatgatgtctgtttgcgctaaagaaggaatcaagataaaacctgaagctttggaccaagtgattataggatccaatctagatttgaggcaggtc
ttacaccacctatctatgtggtcagtacatgagaaaaatatagaagtggagcaaacaacaaaagatgctaaaatggcaaagaaagattttaaacttggcc
cctgggatgtggtcaacaaagtattctcagagtcatcaaagaaaggaatgagcatacatgacaaagtttctttattctttaatgattattcaataggacc
tctattcgtccaagagaattatttaaaggcagttcctcataatgttaagggaaacactaaaattcttcaactggtagcgaaaacagcttctgttctatct
gatggcgatttaattgagaaagccataaggaaagactcttcctggtcactactaccttctcaggccttgttttcaagcattcttcctggtgaatatatgt
caggtcacttttcctcacaagttgaatttcctaaatggcttggaaacaacagccgtaaaaataaatttgatcgactagcccaagaactacatactcattt
gggactcagaatatccgggactaaacaagatgttattagtgactatgctgcaagaatttgcgaagcggttgtccaacctttggctaaaaaaggttctgat
ggggtaaaagattctgttgttgccatgacttctcatgacctcattcgagatgatctcgaatcattgattgagttgaccacgtggcctggaataaaagata
aaatggctggtgtggatagcaaggtaaaagcggcattcacaagagctttgaataaggactctcacctatcaccttattcttgtggctctgccatcaccaa
aaagaaattgaaagttagcactaatgatgaatttgatactatggaagatgaagaggaacaaggcgatgatgaagatgacgatgatattacaaaagatgct
atgataaagcctggcaagaaatctacagctaataaggataccaaagctaacacttccaaagacaaag
>cl_612406_2
ataacacagcaaatgtttttttttataatttttctctaatttgcatgctatttgtttattaatccttggttaaatttaattaaaaaccatgttttatgca
cattttgtgcttgccaaaaaggggcccctggccagaatttggcttgcggcccactgggataaaaaacttacaaaagcacatgtgtttgaaactaatattg
agaagtcagttgatgggattcttcaacccaaggtgaaaatggctcttcgaacttcaggtcatttattattgggagtagtcagaatttattcgcgcaaagc
aaaataccttcttgctgattgcaatgaagcttttgtcaaaataaaaatggcatttagaccaggtatggtagatctcccagaagatacaagagaagctgca
gttagtgccattacttttccagaagttttccatgattttgatactccaatgccagaattaaatgatgtagatatacaagcacaatttacccttaaccagt
cacgagcagaagaaattacaatgcgggaggattatggaaatatttcattagtaactggagatgatggatttggtgatattggctttgaagagccttcttc
cttaattcgtgcttcaggcattgatcagaatctagatcaaacaaacatatttggagaaaatgttgagaaggttactgaagagaattcaattcaagaacag
acagcacgattatcaacatctagagcaaatgaaagtgatctagatataaatgcacctattaaaggtgatggttttggtggaaatattggacaagatatta
tgtctgg
>cl_112778_1
ataacacagcaaatgttttttttttataatttttctctaatttgcatgctatttgtttattaatccttggttaaatttaattaaaaaccatgttttatgc
acattttgtgcttgccaaaaaggggcccctggccagaatttggcttgcagcccactgggataaaaaacttacaaaagcacatgtgtttgaaactaatatt
gagaagtcagttgatggaattcttcaacccaaggtgaaaatggctcttcgaacttcaggtcatttgttattgggagtagtcagaatttattcgcgcaaag
caaaataccttcttgccgattgcaatgaagcttttgtcaaaataaaaatggcttttagaccaggtatggtagatctcccagaagataccagagaagctgc
ggttagtgccattacttttccagaagttttccatgattttgatactccaatgccagagctaaatgatgtagatatacaagcacaatttacccttaaccag
tcacgagcagaagaaattacaatgcgggaggattatggaaatatttcattagtaactggagatgatggatttggtgatattggctttgaagagccttctt
ccttaattcgtgcttcaggcattgatcagaatctagatcaaacaaatatatttggagaaaatgttgagaaggttactgaagagaattcaattcaagaaca
gacagcacgattatcaacatctagagcaaatgaaagtgatctagatataaatgcacctattaaaggtgatggttttggtggaaatattggacaagatatt
atgtctgg
>cl_805628_1
tgttcgaactctaaaagttcttgttagtccaacaacatccgataactttgtggacaaattctccttgaaacgaccaattgttgcaatttgtgatacagca
ggcactacgcaaaactttaattcaatctcattcatttcacttctaaccggagaacaattaaaaactattaaattcaagagtccagttcaagatattcatt
caaataaaagtgttgttgtaatttcttttatggaaaagctagcagtatttgaagcaactacttttgatgatttatttaccatcagtacttgttataaaag
ccctggacctagtggcaatcctattgcacttggagatcaatggctggcatttgctgatcgtagattatataatattcatcaatcatgtggaggtgtaatg
actgaaggcgtggcttcttacaaatcaacagtattgcatgcagcaaaatcattaactaagggtttaaaagaattaggagaaactgttgctacaaatttta
tgggtactcagaaacccagtaatacgcagtctcaagttccacctaatcctggtacaaatcctggagttgtgacgattgttgatatacagaaagtaacaac
tggtgatgtgagtttggcaaatagttcatgttcaggaattgttgcccatttccttgcccatcatggagctcctattgttgccttggagtttgattcatct
ggcatgttgttagccactgctgataaaatggctcacaattttcatgtgtttagaattcaacctcatccactatgctcttcacaagctgctgtgcatcact
tgtacactttatatcgtggagataccactgctcaggtcatgtgcatgactttttctctagactctcgatggctagctgttgcaactcatcggggaacaac
acacatttatccaattacaccatatggaggaaatgtttgctggagaactcacaaatcagtatttgttgttaataaattgagtatgtatcaacacagtgca
gggctagatgatagcccttcctcaggaagaaactctcctgttagcatattgtctgcctctccagtcaattcaaaacagtcatttgaatgtagtccaaata
ttgcttaccacaatccattttatccaccataccctcctcctacagtcattaagcctttagttcagctacgacagcctctctttcaaaatttattagatgc
tattgctcctggtccttctccaagtcatagtcctccatgtaataagtctaaagtcttagttccagaaacaattgttaaggtggcccttacttttggagca
tctcgtggatggttggctggctctcctacagtgccacgtgaagtgaaaaagcaggctgttgattctctctttgtgatggcataccatggatacatgattg
agtatgacctgcaaccaaaagtggcagctaatataccaactgataaaataactgactattctccatttgaacttgaggttaaagcctatgcccaatggcc
attagctcgagagtctactagtcatgaagtgaggtaccctcttcatcctgat
>cl_509445_1
tgttcgaactctaaaagttcttgttagtccaacaacatccgataactttgtggacaaattctccttgaaacgaccaattgttgcaatttgtgatacagca
gggactacgcaaaactttaattcaatctcattcatttcacttctaaccggagaacaattaaaaactattaaattcaagagtccagttcaagatattcatt
caaataaaagtgttgttgtaatttcttttatggaaaagctagcagtatttgaagccactacttttgatgatttatttaccatcagtacttgttataaaag
ccctggacctagtggcaatcctattgcacttggagatcaatggctggcatttgctgatcgtagattatataatattcatcaatcatgtggaggtgtaatg
actgaaggcgtggcttcttataaatcaacagtattgcatgcagcaaaatcattaactaagggtttaaaagaattaggagaaactgttgctacaaatttta
tgggtactcagaaacccagtaatacgcagtctcaagttccacctaatcctggtacaaatcctggagttgtgacgattgttgatatacagaaagtaacaac
tggtgatgtgagtttggcaaatagttcatgttcaggaattgttgcccatttccttgcccatcatggagctcctattgttgccttggagtttgattcatct
ggcatgttgttagccactgctgataaaatggctcacaattttcatgtgtttagaattcaacctcatccactatgctcttcacaagctgctgtgcatcact
tgtacactttatatcgtggagatactactgctcaggtcatgtgcatgactttttctctagactctcgatggctagctgttgcaactcatcggggaacaac
acacatttatccaattacaccatatggaggaaatgtttgctggagaactcacaaatcagtatttgttgttaataaattgagtatgtatcaacacagtgca
gggctagatgatagcccttcctcaggaagaaactctcctgttagcatattgtctgcctctccagtcaattcaaaacagtcatttgaatgtagtccaaata
ttgcttaccacaatccattttatccaccataccctcctcctacagtcattaagcctttagttcagctacgacagcctctctttcaaaatttattagatgc
tattgctcctggtccttctccaagtcatagtcctccatgtaataagtctaaagtcttagttccagaaacaattgttaaggtggcccttacttttggagca
tctcgtggatggttggctggctctcctacagtgccacgtgaagtgaaaaagcaggctgttgattctctttttgtgatggcataccatggatacatgattg
agtatgacctgcaaccaaaagtggcagctaatataccaactgataaaataactgactattctccatttgaacttgaggttaaagcctatgcccaatggcc
attagctcgagagtctactagtcatgaagtgaggtacccccttcatcctgat
>cl_1097523_1
tagggcaaaatgccctaaaaatcgacaatttacagttcgtttaatggcaccttgtaatatgaaatgcttaacttgtggagaatatattgcaaaggcaaaa
aagtttaatgcccggaaagaagatgttgaaaatcaaaattaccttggaattcgaatttatagattttatataaagtgtccaggttgtcttgcagaaatat
cttttcgtactgatccagagtctacagattatgtaattgaagcaggagctcacagaaatttccaagccttgaaattagctgaggaacaagcggaaagaga
agataaggaagctcgagaagaaatagagagcaacccaatgttgttactagaaaatcgcacagaacaaagtcaacatgaaatggaagtcttggaatctctt
gaagatcttcgagagttaaatgaacgtcatgctggtgttgatttagaaaatatgacaaaaagatacgattctgagagaaaattaacaaaggagttgcaag
aagaagtagaaaggttagctgctcttaaagcacttggcttcgaagttatcgaaggtaaactgattaaaagattagcttcttctgatagcaacatatatga
atctgaagccaaaaaaataaaaactaataccagtgtgacatttaacaattcacaattgaacaagagagaacttggtggtttcaagtcaaaatttgctggt
ttggtcaaagttactggaatatcaaaaaaagcagaagaaactcttataaaaggagatacagaaaggagctccaatggtaacagtgatattttagaatcta
aacaaaattgcaaagtactttctgaagaagccaatagaacattgggtagcatttcttttgagagtaacaaagagaagtcacattctaaaaatggatatag
ctctaacaattctctttctgccttgtctattttgggaacctattcagattcaaacacwaattcagaagatggtacttagttttaagattacgaattaagg
tacttggcatgaaga
>cl_374711_54
tcttcatgccaagtaccttaatttgtaatcttaaaactaagtcccatcttctgaattagtgtctgaatctgaataggttcccaaaatagacaatgcagaa
agagaattgttagagctatatccacttttagaatgtgacttctctttgttactctcaaaagaaatgctacccaatgttttattggcttcttcagaaagta
ctttgcaattttgtttagattctaaaatatcactgttaccattggagctcctttctgtatctccttttataagagtttcttctgctttttttgatattcc
agtaactttgaccaaaccagcaaattttgacttgaaaccaccaagttctctcttgttcaattgtgaattgttaaatgtcacactggtattagtttttatt
ttttgggcttcagattcatatatgttgctatcagaagaagctaatcttttaatcagtttgccttcgataacttcgaagccaagtgctttaagagcagcta
acctttctacttcttcttgcaactcctttgttaattttctctcagaatcgtatctttttgtcatattttctaaatcaacaccagcatgacgttcatttaa
ctctcgaagatcttcaagagattccaagacttccatttcatgttgactttgttctgtacgattttctagtaacaacattgggttgctctctatttcttct
cgagcttccttatcttctctttccgcttgttcctcagctaatttcaaggcttggaaatttctgtgagctcctgcttcaattacataatctgtggactctg
gatcagtacgaaaagatatttctgcaagacaacctggacactttatataaaatctataaattcgaattccaaggtaattttgattttcaacatcttcttt
ccgggcattaaacttttttgcctttgcaatatattctccacaagttaagcatttcatattacaaggtgccattaaacgaactgtaaattgtcgattttta
gggcattttgcccta
>cl_551914_16
tgggtgatgtatgattggttagttcgactaaaatagtttttaatttagaggacaatacaattattttcttgatgaaccacacaaagtttctcttgcacag
ggggtttgtgtactcgttgggcacaataccgtcaatgtgtgcctcaaaatagctgaacatgggaaaccaaattttggtccggaaagagtctcgttggtgc
aatgccctattgttggcgagcgaatggtaataaaggaacattctagacgtgatgtagaaggcaatgaacacgtcaatagaatagtgctcgtgagcggcca
agatgaagaagat
>cl_596017_4
atcttcttcatcttggccgctcacgagcactattctattgacgtgttcatcgccttctacatcacgtctagaatgttcctttattaccattctctcgcca
acaatagggcattgcaccaacgagactctttccggacgaaaatttggtttcccatgttcagctattttgaggcacacattgacggtattgtgcccaacga
atacacaaaccctctgtgcaagagaaactttgtgtggttcatcaagaaaataattgtattgtcgtctaaattaaaaactattttagccgaactaaccaat
catacatcaccc
>cl_1183114_1_25
ttcaatggccctcataatattactcgcctggagggtgaaaaggcggactttccatgtgaagctaaggcacttccgggcaatgtgactgtcgtttggaaaa
gggagaatgttcccatagaccaactgtcgtggctcgattctcgctcaattgtacgaagggatggcaccttagtcatcaatcctacgagtgccgatgacgg
tggtttcttcacttgcgaagtttccaacgggattggcacgcctcaaagagccactgcttaccttaacgtcgaatatcccgcccgcgtgacatacacgcca
acagtccaatatttgccatttcgccagcaaggaataataaaatgtcacatcaaaagtaaccctccgaatcgattcgtcacttggataaaagacaaaagac
tctttgatcccgataatgaggaaggagtcgtaagactgaagaatggctccctccttatcacgaaggttaatcagggacatcaaggaagatacagttgtac
accttacaataaacatacaaccgctggatcgtctggcgatatggaggtactagtcagagagcctccggtttttgatccaaaaccgcagcctcaataccac
gccagcgtaggagaagatgtcaccctcgtatgtggaggaaagggttcacccactccctcggttacttggagaaggagagatggccagaatcttccgagag
atagaacagaaatacatggagctaatttaactatgaaatctttacgaaaagtagaccatgggtactatgagtgtgaagttaaaaatgagattatgaccat
tgtaacagccacgcagttactggtagagggtactactcctcatcccccatataacataacaacagaaaccacgccttttggtgtagagctttcttggcta
cctggctaccctggaggaagagattacgaccaaaaatacacgatatggtatcgcacattggggtcaaatacttggtctcaaattgacgtgaagcctgctg
gcagcacttccgtgtccattcataatttgactcccgaatcaacctatgaatttcaagttcaaggaaagaatgatcttggagacgggatgttttcggacat
cgtcacagctacaaccaaagccgtagatggaagtcctcctaaacctaaaccaaaggaaaaagataaggagccccctccccgagatggtgggggtgaagaa
actacccctactaaaccatctgggcccaaacccgattcactcccgttaggacctcagccaggcccccccaccgatctgaaggtgaagagagtcaaggacg
ggttcctcatttcatggaaagctcctgaagagaccccagtgccggtccaatattatgacattgaatacaaaatcgaatcaggatggaaaaaactcaacaa
ggaaaacattgttggagaaacttcttataaagttaaaaagttaatgtctgcaaagacctacaatttccgagtcttggcaaagacagtcaccagcttccag
aaatctgaagaaattaaatacgaagtgccaataatatcgaaagaacgagagattactgctgctattgtgggtggcatactattcttcgtagtggctataa
ttctctctgtttgtacagtaaagatctgcaataaacgaaagaagaagaagcaggacaaagca
>cl_1991358_3
tgctttgtcctgcttcttcttctttcgtttattgcagatcttcactgtacaaacagagagaattatagccactacgaagaatagtatgccacccacaata
gcagcagtaatctctcgttctttcgatattattggcacttcgtatttaatttcttcagatttctggaagctggtgactgtctttgccaagactcggaaat
tgtaggtctttgcagacattaattttttaactttataagaagtttctccaacaatgttttccttgttgagctttttccatcctgattcgattttgtattc
aatgtcataatattggaccggcactggggtctcttcaggagctttccatgaaatgaggaacccgtccttgactctcttcaccttcagatcggtggggggg
cctggctgaggtcctaacgggagtgaatcgggtttgggcccagatggtttagtaggggtagtttcttcacccccaccatctcggggagggggctccttat
ctttttcctttggtttaggtttaggaggacttccatctacggctttggttgtagctgtgacgatgtccgaaaacatcccgtctccaagatcattctttcc
ttgaacttgaaattcgtaggttgattcgggagtcaaattatgaatggacacggaagtgctgccagcaggcttcacgtcaatttgagaccaagtatttgac
cccaatgtgcgataccatatcgtgtatttttggtcataatctcttcctccagggtagccaggtagccaagaaagctctacaccaaaaggcgtggtttctg
ttgttatgttatatgggggatgaggagtagtaccctctaccagtaactgcgtggctgttacaatggtcataatctcatttttaacttcacactcatagta
cccatggtctacttttcgtaaagatttcatagttaaattagctccatgtatttctgttctatctctcggaagattctggccatctctccttctccaagta
accgagggagtgggtgaaccctttcctccacatacgagggtgacatcttctcctacgctggcgtggtattgaggctgcggttttggatcaaaaaccggag
gctctctgactagtacctccatatcgccagacgatccagcggttgtatgtttattgtaaggtgtacaactgtatcttccttgatgtccctgattaacctt
cgtgataaggagggagccattcttcagtcttacgactccttcctcattatcgggatcaaagagtcttttgtcttttatccaagtgacgaatcgattcgga
gggttacttttgatgtgacattttattattccttgctggcgaaatggcaaatattggactgttggcgtgtatgtcacgcgggcgggatattcgacgttaa
ggtaagcagtggctctttgaggcgtgccaattccgttggaaacttcgcaagtgaagaacccaccgtcatcggcactcgtaggattgatgactaaggtgcc
atcccttcgtacaattgagcgggaatcgagccacgacagttggtctatgggaacattctcccttttccaaacgacagtcacattgccaggaagtgcctta
gcttcacaaggaaagtccgccttttcaccctccaggcgagtaatattatgagggccattgaa
>cl_750200_31
tgagtaacactcgaaaaattatagacttgcttaaatcgttgtctgagaatgacctactcgtaatactaatttcgggtggagggtcagcgcttctgtgttc
gccgtcagacaatttagacctggaggagaaaacgagaatcagtctgcaactgagcagatctggcgcctccatcgaagagttaaacactgttcgaactgcg
atgtcggccattaaaggaggcaggctggcgctgatgacgaaagcgaagataatagctctgatcctctcagacgtcattggcaaccctttagacatgattg
caagcggaccgacagttctcacaaataaaagcgagatgaaaaatccgctggaaatctgccagaagtatggagtacgtttgacgcccaaccattcctctaa
tctgaaccgtcaaccacccaaatttgaacagtcagatttagctagagtaaataacgttataatcggtgataa
>cl_1034134_3
attttgcctgcagttggcattcgaaatattgactcactgcccttaacgccgtgctattatcaccgattataacgttatttactctagctaaatctgactg
ttcaaatttgggtggttgacggttcagattagaggaatggttgggcgtcaaacgtactccatacttctggcagatttccagcggatttttcatctcgctt
tcttttgtgagaactgtcggtccgcttgcaatcatgtctaaagggctgccaatgacgtctgagaggatcagagctattatcttcgctttcgtcatcagcg
ccagcctgcctcctttaatggccgacatcgcagttcgaacggtgtttaactcttcgatggaggcgccagatctgctcagttgcagactgattctcgtttt
ctcctccaggtctaaattgtctgacggcgaacacagaagcgctgaccctccacccgaaattagtattacgagtaggtcattctcagacaacgatttaagc
aactctataatttttcgagtgttactca
>cl_395235_1
agatttttaagaatgactacaaatgaaactaacttttctagtatggagtatatttttcttttgccagatgaagttttgactgcaaatacaacaaaacttg
tgcacttgaaaaatcctcgtactgaggaaaaggctctctttttattagattttgataacagaaaactatatgaaattttaaccttcaatgaaaaatacag
gtcatggtttgttggagaaaatattatttctgatggttctcttaaaattgcaaccatttgcaacccattatttctaatcctgccatatctattaaaggct
tctaaaatgaaacaaaatattccattggaccaattattagaagataaggattttccagatatggttttattaattgaaattgtaaatgatatatcattca
ttgctgacagaaaaggtccatcggagttcaatgtttggtgttacaatgaagcttctaccctatcatggctgcaggataaaacagaaaatttatcaactac
acttcaaaagaagcgagaacgtacattgcaaggtttttctttagcgctgaataactctattgatgataaagattcttatctcaatttagcatatggactc
ttgtgtgaatatctttgtgaaaacatgtctactcttttaagaatacatttaaaacttccagaaatagagcaaaaggaaaaggaaaatttacaacaagatt
taccatttaagaaaatgaaactaaatgaagtaactatggaaaagaattgtactaaaacacagcttagtttaaagtccaaatcagcactttctgcaaaaga
aaaaggattggcaaggtcagctaagggaacaaagtcgattgccagtttcttcattaagaagttgtagtttattcactattcttcccaacatgccggatag
aatcctaagaatagctagctaatttgttttaggcgctagttgaagattttttttactatttttacttctttatgtttacatttcgtatgttaaaatataa
tataggccaatgcaaatgaggaatttaaataacttaaaattttttttacatttgctgctcatttagttttccattaggaaatttaattgcatttccataa
tttatattgtatcaaacaagccctcaatcttaactatgtaattatgttctatctttctaatgaattccacttataaagtatgtctggtaatgggcatctt
taaaataacaaatttataaatcaaa
>cl_313741_1
agatttttaagaatgactacaaatgaaactaacttttctagtatggagtatatttttcttttgccagatgaagttttgactgcaaatacaacaaaacttg
tgcacttgaaaaatcctcgtactgaggaaaaggctctctttttattagattttgataacagaaaactatgtgaaattttaaccttcaatgaaaaatacag
gtcatggtttgttggagaaaatattatttctgatggttctcttaaaattgcaaccatttgcaacccattatttctgatcctgccatatctattaaaggct
tctaaaatgaaacaaaatattccattggaccaattattagaagataaggattttccagatatggttttattaattgaaattgtaaatgatttatcattca
ttgctgacagaaaaggtccatcggagttcaatgtttggtgttacaatgaagcttctaccctatcatggctgcaggataaaacagaaaatttatcaactac
acttcaaaagaagcgagaacgtacattacaaggtttttctttagcgctgaataactctattgatgataaagatgcttatctcaatttagcatatggactc
ttgtgtgaatatctttgtgaaaacatgtctactcttttaagaatacatttaaaacttccagaaatagagcaaaaggaaaaggaaaatttacaacaagatt
taccatttaagaaaatgaaactaaatgaagtaactatggaaaagaattgtactaaaacacagcttagtttaaagtccaaatcagcactttctgcaaaaga
aaaaggattagcaaggtcagctaagggaacaaagtcgattgccagtttcttcattaagaagttgtagtttattcactattcttcccaacatgccggatag
aatcctaagaatagctagcaaatttgttttaggcgctagttgaagattttttttattatttttacttctttatgtttacatttagtatattaaaatataa
tatagaccaatgcaaatgaggaatttaaataactgaaattttttttacatttgctgctcatttagttttccattaggaaatttaattgcatttccataat
ttatattgtatcaaacaagccaaacaaaaaattatgccctcaatcttaactatgtaattatgtaattatgttctatctttctaatgaattccacttataa
agtatgtctggtaatgggcatctttaaaataaaaaatttataaatcaaa
>cl_1086175_1
tagcaatgatattgataaagatcccaaattagaagaaagtaaacctgaaagacggaaaagagaaaagacatccgatttagttcatttgtatcctgaacta
gatacaaatggggaagctgggaatggagctactgcaagatcattgcgatctggttctcgtcagcagagtgaagatgaagatgaggaaggagaagaagttt
ctggggaggaggaagaggactggaggaaaactattatgattggttctgctttccaagctcaagttcccgaaggtcttcaggcctatggtgatacaccccc
atatgagaatgaggataggcttctatgggagccaggaatggtaaatcctgatcaagtggaaaactatctcaatatattttgcaaaaagaacaaatcttct
caaggtgttaatggtttgccattaggtgcacatagtagggatgatgaatatgcacttcacctattgctgcagtgtgattataatatagaagaagccctta
gaagacataagatgaatccaaataaaccagtatcacagatgactctgtggtctgaagaagaatgcagaaacttcgaaaatggtctgaaaacttatggcaa
agactttcatcttatacaacaaaataaggttcgaacaagatccgttggggaacttgttcaattttactacttatggaagaaaactgaaagacatgacatg
tttgctacaaaaactcgactagaaaagaaaaagtacattgttcatcctggcactactgactacatggaccgattcctggatgagggagaaggagttgtta
catcgttactgcgggaggcccctggtatgcatgcacttctctatggaaagtgtcctccaggcgttgctccgcctattcctacgtccacgctagcatcttc
aactattacctttgtctctgttagtgctccctcttttccaaattccattgctaacattcctcatagcaccacagcttcccctacaagccctctacgagca
agatcaggctccccgaggctagaagccaccatgaggattaaccattcaactgtatctcctcctggtaaggtttttgacaatgaggtaagtcaccaaagcc
acagaattagtaagccatttatgagaggtatgaaaaggcctaatagtccctccattaatgtatctatatctcaatccatatctcacacttctatacccat
ttacatagactcaaaaagtcatcacaaagcagaaacagtagctctgtgatcaaagcagacttttatgaataagaagacattatttatacggtttttgtat
tgatgtaacataggcctatattgattaaagttaggtgattatgattttcttcaatttcttctcattgttttttgaaggagtcattgttttgattacaatt
atatcattaaagtcaaaaaaattatattaagtgcagtgactattccaattgggaattgagataatgctatgctagatttctcaaccatgtacagtatgct
taattaattaactggtttggtatgaattaaatttatctagtagatagtaagctatcttattcatttatctagtgatgtgttgatatatttatgtgtaaaa
ccttcagattaggccctaataagtgtttttttgccaaatttgaaccatatattgtactggaatatattcttcaaaaattgtattgaagtatattaatttg
ctgattctgtac
>cl_210322_1
gtacagaatcagcaaattattatacttcaatacaatttttgaagattatattccagtacaatatatggttcaaatttggcaaaaaaacacttattagggc
ctaatctgaaggttttacacataaatatatcgacacatcactagataaatgaataagatagcttactatctactagataaatttaatttataccaaacca
gttaattaattaagcatactgtacatggttgagaaatctagcatagcattatctcaattcccaattggaatagtcactgcacttaaaataatttttttga
ctttaatgatataattgtaatcaaaacaatgcctccttcaaaaaacaatgagaagaaattgaagaaaatcataatcacctaactttaatcaatataggcc
tatgttacatcaatacaaaaaccgtataaataatgtcttcttattcataaaagtctgctttgatcacagagctactgtttctgctttgtgatgacttttt
gagtctacgtaaatgggtatagaagtgtgagatatggattgagatatagatacattaatggagggactattaggccttttcatacctctcataaatggct
tactaattctgtggctttggtgacttacctcattgtcaaaaaccttaccaggagaagatacagttgaatggttaatcctcatggtggcttctagcctcgg
ggagcctgatcttgctcgtagagggcttgtaggggaagctgtggtgctatgaggaatgttagcaatggaatttggaaaagagggagcactaacagagaca
aaggtaatagttgaagatgctagtgtggacgtaggaataggcggagcaacgcctggaggacactttccatagagaagtgcgtgcataccaggggcctccc
gcagtaacgatgtaacaactccttctccctcatccaggaatcggtccatgtagtcagtagtgccaggatgaacaatgtactttttcttttctagtcgagt
ttttgtagcaaacatgtcatgtctttcagttttcttccataagtagtaaaattgaacaagctccccaacggatcttgttcgaaccttattttgttgtata
agatgaaagtctttgccataagttttcagaccattttcgaagtttctgcattcttcttcagaccacagagtcatctgtgatactggtttatttggattca
tcttatgtcttctaagggcttcttctatattataatcacactgcagcaataggtgaagtgcatattcatcatccctactatgtgcacctaatggcaaacc
attaacaccttgagaagatttgttctttttgcaaaatatattgagatagttttccacttgatcaggatttaccattcctggctcccatagaagcctatcc
tcattctcatatggaggtgtatcaccataggcctgaagaccttcgggaacttgagcttggaaagcagaaccaatcataatagttttcctccagtcctctt
cctcctccccagaaacttcttctccttcctcatcttcatcttcactctgctgacgagaaccagatcgcaatgatcttgcagtagctccattcccagcttc
cccatttgtatctagttcaggatacaaatgaactaaatcggatgtcttttctcttttccgcctttcaggtttactttcttctaatttgggatctttatca
atatcattgcta
>cl_608664_1
gccaggctgaattggctcagaaaattgcactttcatcatattccttttgtattttaactgatagttgcgctttccagcgttgatttccgtgttcttcttt
ctctgcttgttgcgttctccgtattttgaagaagcgcatttttcggaactgcggctctccacggcagttattttggtgctattactggcgcagtatcgaa
ggggcaccaccattaatgctttctttgacctgcaggaggagtgcttgaaggcgcaccacgactgaaaagtgcttccgtccgaggcgcaaatgaaccggga
cgtcgacggacaatcttgtaagtctccgcagaacgtgcatcgagggcggttggctacgtggtccaccagacaggtctcgtcgtgccaacatttcacgttg
ctacagtcagcgtcctttttgcaaggtcctttgtaggctttgttgatcgtcatgccagccttgcaggatgccactttgagggcgcatttcgaagggtaag
taatgtcgtcagttccgcaaatggaccttcgtttcatcgatgactctgaacatgatttcgggcaccgggtgcagaggggagtcagcagttcgtctaggac
gcaactcttcttcgatccacatcggacaccactgcaggtctgacaagggccactgtgagctacaagaagcctctgtcgtttgcggcaggatctcttcagc
aggtggcactccgaaacataagttcgtccgtcagtgccacacacagctgctttgtgctgaagatggcacttaggattgcacacacattttggaagcccgt
gtcgtatgacgcacttttggtcttcgtcacatttgatttcttcgcaggatgtgtaacaagggatgcaagttgtagatcttttgccgtatatttggttggg
tagttcttcatcgacggcgccttctattaaaatgctgttgttgatcgaagctccagaaggagaccaggcccttcggtagtgactcttgcagcaacgctct
ctggacgttcccgaccgaagaagggttccacatttgttgtctttgaaacgaatcctgtagcaggatccgtcgttctgctcatcaaacactgaattggaaa
ttacgccagggatcatcaggaacaaggcaattaaatgtgccatattaagaacctgttgtttcattccagaccccttggatagatattttaacgttaagac
gcgtggggatacaaatcacaacttgacctttttatttactgtcttttacgtatta
>cl_747963_1
gccaggctgaattggctcagaaaactgcactttcatcatattccttttgtattttaactgatagttgcgttttccagcgttaatttccgtgttcttcttt
ctctgcttgttgcgttctccgtattttgaagaagcgcatttttttgaactgcggctctccacggcagttattttggtgctattactggcgcagtatcgaa
ggggtaccaccattaatgctttcttcgacctgcaggaggagtgcttgaaggcgcaccacgactgaaaagtgcttccgtccgaggcgcaaatgaaccggga
cgtcgacggacaatcttgtaagtctccgcagaaggtgcatctagggcggttggctacgtggtccaccagacaggtctcgtcgtgccaacatttcacgttg
ctacagtcagcgtcctttttgcaaggtcctttgtaggctttgttgatcgtcatgccagccttgcaggatgccactttgagggcgcatttcgaggggtaag
taatgtcgtcagttccgcaaatggaccttcgtttcatcgatgactctgaacatgatttcgggcaccgggtgcaaaggggagtcaacagttcgtctaggac
gcagctcttcttcgttccacatcggacaccactacaggtctgacaagggccactgtgagctacaagaagcctctgtcgtttgcggcaggatctcttcagc
aggtggcactccgaaacataagttcgtccgtcagtgccacacacagctgctttgtgctgaagatggcacttaggattgcacacacattttggaagcccgt
gtcgtatgacgcacttttggtcttcgtcacatttgatctcttcgcaggatgtgtaacaagggatgcaagttgtagatcttttgccgtatatttggttggg
tagttcttgatcgacggcgccttctattaaaatgctgttgttgatcgaagctcctgaaggagaccaggcccttcgatagtgactcttgcagcaacgttct
ctggaggttcccgaccgtagaagggttccacatttgttgtctttgaaacgaatcctgtagcaggatccgtcgttctgctcatcaaacactgaattggaaa
ttacgccagggatcatcaggaacaaggcaattaaacgtgccatattaagaacctgttgtttcattccagaccccttggatagatattttaacgttaagac
gcgtggggatacaaatcacaacttgaccgctttatttactgtcctttacgtatta
>cl_91664_9
gcacctctcatttagatatggatatgcaagatgttggagcctctcatttagataaaaataacaactctagtatgagtggcttgagtgcatgtagttcttc
tacagatgataaatgggctttagtcattaagactgtatcggaaattaataagaggcaatacgcattattgaagcagaatgaagagattcttaaggaaatt
aggtttatgaaaggtatcgttggaaactcgcacactgagatttcaccagatgatgacttctccaaattagttttaagacttcccattgctagtcctgagg
atttccttgaggctgatgacatcctaaagacctgtgataagataagggtcaaatttgtcaaatggcttgctggaaaagggggatcagacggagatgaagt
tgcaactatatgcatgaatgttattttccctaacaaattctcttcatgctttaattggagcggacatatagcaactaattctaaggagaaagtggaaaaa
ttgaaactaaaagatacagaatacgttcgtgtcattcacagtgtggctttgaagaaaggtcttggaagtggtaagctggttgatgcctctattaagaaat
ggatttcaaaagccattgacagaaggaatcaccagaagtcaaaaaatttatcagagaactaaattttatttttaaactaacaaggaattttattaggcct
agtttaattatactagagtaattcctatatgcatttgatatttatattttattttatttgtttagtgacatatatattttatttttttaatgttttgaca
aaaattataatgtgcatgttcagtatttgtatgcataggcctatgtttatgttatttattagactaatatgaacacatatatttttttaaatattttgac
aaacagagacactgtaggcactacattgtgtcgttttaattacttttataattttttattgcaggagtcactttaaattatatttatacatttaaaat
>cl_954924_17
gcacctctcatttagatatggatatgcaagatgttggagcctctcatttagataaaaataacaactctagtatgagtggcttgagtgcatgtagttcttc
tacagatgataaatgggctttagtcattaagactgtatcggaaattaataagaggcaatacgcattattgaagcagaatgaagagattcttaaggaaatt
aggtttatgaaaggtatcgttggaaactcgcacactgagatttcaccagatgatgacttctccaaattagttttaagacttcccattgctagtcgtgagg
atttccttgaggctgatgacatcctaaagacctgtgataagataagggtcaaatttgtcaaatggcttgctggaaaagggggatcagacggagatgaagt
tgcaactatatgcatgaatgttattttttctaacaaattctcttcatgctttaactggagcggacatatagcaactaattctaaggagaaagtggaaaaa
ttgaaactaaaagatacagaatacgttcgtgtcattcacagtgtggctttgaaaaaaggtcttggaagtggtaagctggttgatgcctctaattaagaaa
tggatttcaaaagccattgacagaaggaatcaccagaagtcaaaaaatttatcagagaactaaattttatttttaaactaacaagtaattttattaggcc
tagttcaattatactagagtaattcctatatgcatttgatatttatattttattttatttgtttagtgacatatatattttatttttttaatgttttgac
aaaaattataatgtgcatgtacagtatttgtatgcatatgtttgttatttattagactaatatggacacatatatttttttaaatattttgacaaacaga
gacactgtaggcactacattgtgtcgttttatttacttttataattttttattgcaagagtcactttaaattatatttatacatttaaaat
>cl_574257_7
aatgagattgacttcttcggaagagacagaatctctgcttagtttcgtgaggcctcgatcttcccttagaatggcttccgcgaggttcgtctgagagttc
tgatgctgaagcagcaagaaagatggctcattggccttcgctatcaaagctttgtcggaggaaaagtcctttcgatgatctttcacggattcagttgcct
gtatgcctttaggcaaattgatactttgcttgcaatctttaatagctttcttaacagcactccaaccgaacttcatgattaagtaagcaactaagacgac
cacaaaaccaattgaacagaccaagaaaatcatcaaataattcactccttgaggacattcatccgcagacttctttgcagaggaccagttgccatagagt
gaatgaccatcttcgtcttgaccctttgctctgataaagaacgacatttcagtgtagttgcaaggcaaccctgcatcatgaagactaaagatactttggt
ctccattagaataataggtattctccacactttcgttgatgggcacctttatttcaaaagagcagttcacactgttacagtttttcatactccaatgaag
tcgccagttgctgacgtccaaattaaagccatcaatatcatcaggatttccagttttggttctaaaagttgctgaagcttgcgttttgtatccacatcct
gcagttgtacaagcagtaaccttaacatcataagatgtaaaaggttttaagccacgtagggtatactcataatggttatcagttttgttggcggcaatcg
caaaggtccttaggatgggcacagtcgtaataatgtactgcgtgacgagtccctttcgctcagcaagcaacggcggactccaagctagtaatgccgacgt
gttaaacaacttcactactcttaattttgtaggtgggcccgaaggaatttcatctctcaatctcatgattttcgggagactttgtcgaccttccccaatt
aaagaaagtatggagacagaaaagatatagttaattccaggcgtcaaattaggtacaaccaatctggactcagtaggcgaatttacttgttcgtgttcca
ctggggaagagcaatgtccaaaatcaggtatgtctgatttgcaataagatacgttaaaaccaacaggaatagctgataaggatgaacattttaagttcca
cctaacttcaacggcaccagttatgtttgtacaagttgcaacctcagtctgaggtgcaatgggtggttcattttcatcaactatacaactagaccatcgt
attccgctggagtatattccagtgctggcagcaacaccaaatgtgtaaagggcatcttcaggcaagtcggtgaagttcttttcaaaaatgatgggcggag
atgtagtgatgtcacttaagtctttgatgaccaattcagtatttgagatttcttgccagaagagtgtttctttacacctatcgcctgcagattttttgca
ccaaaagacagtataagaatcaatttgcaaatcagctccagcacatcgatctgtgggatttaaggaaggactccagtacaggctatacattttcccttgt
ggtgtcgccctagtgatgaccgtgaacatctctgtcttcttgggtatacagtcagaattgggtacaattacttctgaatggatagaaccttcgccttttt
cattcacagggattatttcaaatctgtattccgtaaaattcataaatttgaacttgaaataagaattcgttctctcactgggctcaatatcaatggatat
gtcagatttggcaggatacaccaacatcttgtagtgaaaatcccttcctccctgataaagttcttcaacgtgctggaagtcaacataaatatctcttgtg
tccaaaccttctgcaatttcaaatgtacttttgctagtccttggaggaattgagggaggtaaagcttcagacatgatatttagaatatcataggggctcc
atagttcttcctttatttcgccaaatcctgtgtgaattcgtacacgaaattcatactcttgataggcataaggaactgctaat
>cl_473118_2
attagcagttccttatgcctatcaagagtatgaatttcgtgtacgaattcacacaggatttggcgaaataaaggaagaactatggagcccctatgatatt
ctaaatatcatgtctgaagctttacctccctcaattcctccaaggacgagcaaaagtacatttgaaattgcagaaggtttggacacaagagatatttatg
ttgacttccagcacgttgaagaactttatcacggaggaagggatttccactacaagatgttggtgtatcctaccaaatctaacatatccattgatattga
gcccagtgagagaacgaattcttatttcaagttcaaatttatgaattttacggaatacagatttgaaataatccctgtgaatgaaaaaggcgaaggttct
atccattcagaagtaattgtacctaattctgactgtatacccaagaagactgagatgttcacggtcatcactagggcgacgccacaagggaaaatgtata
gcctgtactggagtccttccttaaatccaacagatcgatgtgctggagctgatttgcaaattgattcctatactgtcttttggtgcaaaaaatctgcagg
cgataggtgtaaagaaacactcttctggcaagaaatctcaaatactgaattggtcatcaaagacttaagtgacatcactacatctccgcccatcattttt
gaaaagaacttcaccgacttacccgaagatgccctttacacatttggtgttgctgccagcactggaatatactccagcggaatacgatggtctagttgta
tagttgatgaaaatgaaccacccattgcacctcagactgaggttgcaacttgcacaaacataactggtgccgttgaagttaggtggaacttaaaatgttc
atccttatcagctattcctgttggttttaacgtatcttattgcaaatcagacatacctgattttggacattgctcttccccagtggaacacgaacaagta
aattcgcctactgagtccagattggttgtacctaatttgacgcctggaattaactatatcttttctgtctccatactttctttaattggggaaggtcgac
aaagtctcccgaaaatcatgagattgagagatgaaattccttcaggcccacctacaaaattaagagtagtgaagttgtttaacacgtcggcattactagc
ttggagtccgccgttgcttgctgagcgaaagggactcgtcacgcagtacattattacgactgtgcccatcctaaggacctttgcgattgccgccaacaaa
actgataaccattatgagtataccctacgtggattaaaaccttttacatcttatgatgttaaggttactgcttgtacaactgcaggatgtggatacaaaa
cgcaagcttcagcaacttttagaaccaaaactggaaaccctgatgatattgatggctttaatttggacgtcagcaactggcgacttcattggagtatgaa
aaactgcaacagtgtgaactgctcttttgaaataaaggtgcccatcaacgaaagtgtgaagaatacttattattctaatggagaccaaagtatctttagt
cttcatgatgcagggttgccttgcaactacactgaaatgtcgttctttatcagagcaaagggtcaagacgaagatggtcattcactctatggcaactggt
cctctgcaaagaagtctgcggatgaatgtcctcaaggagtgaattatttgatgattttcttggtctgttcaattggtttcgtggtcgtcttagttgctta
cttaatcatgaagttcggctggagtgctgttaagaaggctattaaagattgcaagcaaagtatcaatttgcctaaaggcatacaggcaactgaatccgtg
aaagatcatcgaaaggacttttcctccgacaaagctttgatagcgaaggccaatgagccatctttcttgctgcttcagcatcagaactctcagacgaacc
tcgcggaagccattctaagggaagatcgaggcctcacgaaactaagcagagattctgtctcttccgaagaagtcaatctcatt
>cl_933360_1
atgaaggagcagcatgacgaaggtgagtccgaacagcagataagctgtaattccaattttatataacggccgcataggttgatccctggaatcccccggt
atgtagtctcctaaccctatggtagtaagtgaaatgaaacagtagtagattgcgtccagatagttccaacctggctctactttagaaaatatagacgccg
gaagagccaggaacactaagaaggtaaagatggccacagctgctagatgaaataccctaatgttgaaaggttgataaaggtgcccaagtttggagttcat
ccaatgaaggagccaagtggttgggaaaagtaggcgttcaaccaaggctgataggagtatgaatgtcatggggattccgaggatggcgtaaataatgcaa
aatatcttgcctccttcagataaagggtgaacgtgaccatatcctatcgtagttactatcgtgcttgaaaagaaaaaactctggccgaacgaccaattgg
gttctccagtgacatttttcaccgcggatacgcctctgttactggccttcaagatttctactattaagtcctccaaatcggaatctgaaacgcagggatg
gtccctcaagaacttggccctccttttcctaaggtccctaattcggtccatttcatctggggcctcaatggcagaaaaaatagcggcccccaaaatcaca
aaaaccaaataaaaacatgagtaactcaaaagcctgaaattgcttttggccattttaatttgtggcaatttacgaggagcttggaagtgctttaggactt
ctgcaaccatggtattcatggtgagtatatggtggtatcgagtgaactataaataaatctgaattatacaaacactggtacactgcagtagccaaataag
gcttttaaacggagcactagatgatatttatgaatatatttttgattaaataaacagaaatgacgttagttctgggccttcaaaccacatgttgcttttt
tggccaatctcagccctctattctttacgagagtcggttttttacaaatttcccggttaaaccattagcaatacgaccaacatccttttttagataaggg
aattatcacccggaagcttaattatcataacacttcaatgatcattcgtatatactctggagaagagcaaatactgctcaccagtagagatttgtatcta
>cl_302380_1
tagatacaaatctctactggtgagcagtatttgctcttctccagagtatatacgaatgatcattgaagtgttatgataattaagcttccgggtgataatt
cccttatctaaaaaaggatgttggtcgtattgctaatggtttaaccgggaaatttgtaaaaaaccgactctcgtaaagaatagagggctgagattggcca
aaaaagcaacatgtggtttgaaggcacagaactaaagtcatttctgtttatttaatcaaaaatatattcataaatatcatctagtgctccgtttaaaagc
cttatttggctactgcagtgtaccagtgtttgtataattcagatttatttatagttcactcgataccaccatatactcaccatgaataccatggttgcag
aagtcctaaagcacttccaagctcctcgtaaattgccacaaattaaaatggccaaaagcaatttcaggcttttgagttactcatgtttttatttggtttt
tgtgattttgggggccgctattttttctgccattgaggccccagatgaaatggaccgaattagggaccttaggaaaaggagggccaagttcttgagggac
catccctgcgtttcagattctgatttggaggacctaatagtagaaatcttgaaggccagtaacagaggcgtatctgcggtgaaaaatgtcactggagaac
ccaattggtcgttcggacagagttttttcttttcaagcacgatagtaactacgataggatatggtcacgttcaccctttatctgaaggaggcaagatatt
ttgcattatttacgccatcctcggaatccccatgactttcatactcctatcagccttggttgaacgcctacttttcccaaccacttggctccttcattgg
atgaactccaaacttggacacctttatcaacctttcaacattagggtatttcatctagcagctgtggccatctttaccttcttagtgttcctggctcttc
cggcgtctatattttctaaagtagagccaggttggaactacctggacgcaatctactactgtttcatttcactcactaccatagggttaggagactacat
accgggcgattccagggatcagcctatgcggccgttatataaaattggaattacagcttatctgctgttcggactcaccttcgtcatgctgctccttcat
>cl_470408_1
tatttcctgataaaacaagttaccctattgatgaaacaatgatacacaatggtccccctcactcttccaatattggatacagttacgcaaaacggatgtt
ggatgtttctaaccatctgtataatgaacaatataaatgtaagtttacagcagttattccgacaaatatatttggacctcatgacaattttaatattgaa
gatgggcatgttattcctggattaattcacaaggtctataatgctcaaaaagatgcttccacctttgtagcttggggatctggagctcctttacgtcagt
tcatttattctcttgatttagctcgattaattatttgggctcttcgaaattacgaggaggttgatcccattattctttcagttgatgaagaagatgagat
atcaataagggatctaattgagctgatagttaaagcatttgatttcaaaggggaagtgaagtttgatacaagcaaagaagatggacaatttaagaaaaca
gcttccaatgctaaactcaggaaatacttgccagattttaaatttacacccctaaaggaaggaattgagcacactgttacctggtttaaagaaaactact
caacagcgagagtatagcttgaatgtaacatataagtaatgtgataataaggggattatcaatata
>cl_1277907_21
tatttcctgataaaacaagttaccctattgatgaaacaatgatacacaatggtccccctcactcttccaatattggatacagttacgcaaaacggatgtt
ggatgtttctaaccatctgtataatgaacaatataaatgtaagtttacagcagttattccgacaaatatatttggacctcatgacaattttaatattgaa
gatgggcatgttattcctggattaattcacaaggtctataatgctcaaaaagatgcttccacctttgtagcttggggatctggagctcctttacgtcagt
tcatttattctcttgatttagctcgattaattatttgggctcttcgaaattacgaggaggttgatcccattattctttcagttgatgaagaagatgagat
atcaataagggatctaattgagctgatagttaaagcatttgatttcaaaggggaagtgaagtttgatacaagcaaagaagatggacaatttaagaaaaca
gcttccaatgctaaactcaggaaatacttgccagattttaaatttacacccctaaaggaaggaattgagcacactgttacctggtttaaagaaaactact
caacagcgagagtatagcttgaatgtaacatataagtaatgtgataataaggggaatatcaatatata
>cl_1044307_4
gctgcttagatgataatgatttagttcaacgattgcatactgtacttcgtccatttcttcttaggcgtttgaagtcggatgttgagaaaaaattacttcc
caaaaaagaagttaaagtctatattcctttatctaaaatgcaaagagactggtacactaaaatattaatgaaagatatagacattgtaaatggagctggg
agaaccgagaagatgaggctgcaaaatattctaatgcaactgaggaagtgctgtaatcatccatacctttttgatggagcagaacctggacctccttata
ctacagattatcatctagttgaaaatgctgggaagatggtggttctggataaacttgtactgaaattaaaagaaatggattcacgtgttttaattttttc
acaaatgacaaggatgcttga
>cl_1157618_1
tcaagcatccttgtcatttgtgaaaaaattaaaacacgtgaatccatttcttttaatttcagtacaagtttatccagaaccaccatcttcccagcatttt
caactagatgataatctgtagtataaggaggtccaggttctgctccatcaaaaaggtatggatgattacagcacttcctcagttgcattagaatattttg
cagcctcatcttctcggttctcccagctccatttacaatgtctatatctttcattaatattttagtgtaccagtctctttgcattttagataaaggaata
tagactttaacttcttttttgggaagtaattttttctcaacatccgacttcaaacgcctaagaagaaatggacgaagtacagtatgcaatcgttgaacta
aatcattatcatctaagcagc
>cl_210751_6
gaatagcttgaggtcacaaaataaaagacaccaacattatctcagtgatacaactgaaactttcaaagatgaaggattgccatccaaattagagtgtcag
acctatcctatttttcctcacactaatgacactgaagagcaactagttatgtcttctaaaagacccttaactgaaactcagtctctccctacactgaaac
ttagtaaaatggccctaacatatcgaggtggaattattatatctgaagaaaaggaagaatttgatactgaggatttagaagagtgtagtaaccttggcgc
agttgctttgcctattactcttccagagagttctctatgtaaagatactatcattgaaaatcagggaatgttaaatattcaaaagctattgcctgatgtc
attccaattgaaattaactcgcagggtttagtcaatataaatgaatttgaaactcctcaagagggtgtcatcaaccttggatttgatggaacgcaagaga
gctctgattttacagtacatgatcattctattcttgacattaatgtagttaattcctcaaagattacaaattcttccaatcaagaagatagaactattca
attaagaaagcagtttgataaacagtctgaatcttatggtaaagctaatgatgaatcatctttctatactttcaatggacaaggtcctacatcatgcaat
gaaacaaatgagcaatttggtcctatgccaaatgtagctgaagagagtctgtacaatacattcgtagagaaggatgtgatgcaagaagctagagatgttg
tgttttggtggcgtaagaaaagtcttcccacagaagaggaattagaattttgtcttcatgaagctgaatgtaaagtgaagcaaaaaccattgctattgtt
tttgcatggcatagggtctagcgcagatgtgtggaaccagcagctttggtacttcctctcatgtggttatgaagttgttgcacctgatttactggggcac
ggcatgagttcagcccccaaggacaaaaagtattatagctttgccagtatgttggattacattagtctcgtttttgacctgtttgtcccccaagggcgca
aatgcattgttatcggccataattatgggtgcgctctagcagtggccttagctagaggaagacctttgtcagtgggtctggttgttcttgccagttgtgg
agggccaagtccattggcaccatacactaagtatgagagctcgctaaattcctgggtaactagattactgaatccatacatagcttgtggttgcttaagt
cgcgaacttctgtacacgcctagggggaagcatttcatgccagtaacttctgatgagaaaggtgtaccatcctcccctccgtatgttgtggataatatta
gctctggtcaatattggcctgaaggcgatctagcttttcacagaagaattactattccagttctccttcttcatggaatgaaagacaactctgtttcctt
tgtagaaatgtgtgaaatggaaaag
>cl_1454484_9
gaatagcttgaggtcacaaaataaaagacaccaacattatctcagtgatacaactgaaactttcaaagatgaaggattgccatccaaattagagtgtcag
acctatcctatttttcctcacactaatgacactgaagagcaactagttatgtcttctaaaagacccttaactgaaactcagtctctccctacactgaaac
ttagtaaaatggccctaacatatcgaggtggaattattatatctgaagaaaaggaagaatttgataatgaggatttagaagagtgtagtaaccttggcgc
agttgctttgcctattactcttccagagagttctctatgtaaagatactatcattgaaaatcagggaatgttaaatattcaaaagctattgcctgatgtc
attccaattgaaattaactcgcagggtttagttaatttaaatgaatttgaaactcctcaagagggtgtcatcaaccttggatttgacggaacgcaagaga
gctctgattttacagtacatgatcattctattcttgacattaatgtagttaattcctcaaatattacaaattcttccaatcaagaagatagaactattca
attaagaaagcagtttgataaacagtctgaatcttatggtaaagcagctaatgatgaatcatctttctatactttcaatggacaaggtcctacatcatgc
aatgaaacaaatgaacaatttggtcctatgccaaatgtagctgaagagagtctgtacaatacattcgtagagaaggatgtgatgcaagaagctagagatg
ttgtgttttggtggcgtaagaaaagtcttcccacagaagaggaattagaattttgtcttcatgaagctgaatgtaaagtgaagcaaaaaccattgctatt
gtttttgcatggcatagggtctagcgcagatgtgtggaaccagcagctttggtacttcctctcatgtggttatgaagtgcgctctagcagtggccttagc
tagaggaagacctttgtcagtgggcctggttgttcttgccagttgtggagggccaagtccattggcaccatacactaagtatgagagctcgctaaattcc
tgggtaactagattactgaatccatacatagcttgtggttgcttaagtcgcgaacttctgtacacgcctagggggaagcatttcatgccagtaatttctg
atgagaaaggtgtaccatcctccccaccgtatgttgtggataacattagctctggtcaatattggcctgaaggcgatctagcttttcacagaagaattac
tatcccagttctccttcttcatggaatgaaagacaactcggtttcctttgtagaaatgtgtgaaatggaaaag
>cl_694175_2
cgaatacttggccaaaatctgagaagaacaaatggaaacgttatatagctgaggcacaagcgggtgacaattgtagtaataacattatagactttcagtg
ctgaagatcctaaagaaactactcttgggcgaacacttcgacgtaccgttctcgaagcaattgtaaagaaagctccgcctaagaaagtgaggtagtagcc
aaggtagaatccgtgccacagagaagaaacaaagtaggtgaaaatagttttggaaaaaggcgctctttcataaacaagaaatcgcaaccatttcattgtt
cctatattccatgattccaaagtagtcttcaaacttgagccaaactccactccaacaaagtccacattagatattaggtcccacaaggcttctcctttct
cactgtagccattgaatcctagtccagacattgagcacacagcatcagcaagataccaagctgtatagtacatatggcgagccaaagtagtagttatcaa
tatgtacattaatttgtaagatattgatgtagacataaatgattgctcactaaggtgcgtaactggtgccattggatatactgcaatcacaataaaagca
cacataagagacaagatatatttttttatagcagctgaagttggatttggttctttcatagagttcaagctgttttgtgtcttggagtctaattcggatt
tgcaaatgccattagggttattgttgttaacaatcttatcttccaaaaccgcatcttttctttcactattaagctttttttttctcagggcttcatattt
aacatattgagttccttcaataaaatcttgataatcagtgaacatgaaataaggcccagctaaaattgattgaaagcacaacaaataactgaaatactcc
aaagtagttggttttgatctaataacaaacttcttctgtaaatcagtaagctcctcattatcttttgtcaatccatcatgaaggctataggctaatgaag
ttgttttttgaactataatcattaatggagctgtgatatcaataacaaaatatccatcttcataaaactgtttttctatatgaatagcagataaaaacga
cattgaaatgattagagtaacatgatgaaaagtagtaataggtagaaacatcaaaaggcagtagcatactatcacaagtcctacggctaacaacacttgt
tttccaaaacaaaaataagaaatgcaaagaccggcggataatgctgtccagtgccttgtggttgcagatacattacttgggtgcattaaaacacggaata
aatatgctattaaaagtgctaaaaactgacccaaaagaaaatttacctgatcaatkggtagtcctattgtgtcagctaaaaattgaaactttctagatcc
aaaataaaaatcttcataggtagatttgtccatcacagaattaatatca
>cl_365584_3
cgaatacttggccaaaatctgagaagaacaaatgggaatgttatatagctgaggcacaagcgggtgacaattgtagttataacattatagactttcagtg
ctgaagatcctaaagaaactactcttgggcgaacacttcgacgtaccgttctcgaagcaattgtaaagaaagctccgcctaagaaagtgaggtagtatcc
aaggtagaatccgtgccacagagaagaaacaaagtaggtgaaaatagttttggaaaaaggcgctctttcataaacaagaaatcgcaaccatttcattgtt
cctatattccatgattccaaagtagtcttcaaacttgagccaaactccactccaacaaagtccacattagatattaggtcccacaaggcttctcctttct
cactgtagccattgaatcctagtccagacattgagcacacagcatcagcaagataccaagctgtatagtacatatggcgagccaaagtggtagttatcaa
tatgtacattaatttgtaagatattgatgtagacataaatgattgctcactaaggtgcgtaactggtgccattggatatactgcaatcacaataaaagca
cacataagagacaagatatatttttttatagcagctgaagttggatttggttctttcatagaattcaagttgttttgtgtcttggagtctaattcggatt
tgcagatgccattagggttattgttgttaacaatcttatcttccaaaaccgcatcttttctttcgctattaagctttttttttctcagggcttcatattt
aacatattgagttccttcaataaaatcttgataatcagtgaacatgaaataaggcccagctaaaatggattgaaagcacaacaaataactgaaatactcc
aaagtagttggttttgatctaataacaaatttcttctgtaaatcagtaagctgctcattatcttttgtcaatccatcatgaaggctataggctaatgaag
tagttttttgaactataatcattaatggagctgtgatatcaataacaaaatatccatcttcataaaactgtttttctatatgaatagcagataaaaacga
cattgaaatgattagagtaacatgatggaaagtagtaataggtagaaacatcaaaaggcagtagcatactatcacaagtcctacggctaacaacacttgt
tttccaaaacaaaaataagaaatgcaaagaccggcggataatgctgtccagtgccttgtggttgcagatacattacttgggtgcattaaaacacggaata
aatatgctattaaaagtgctaaaaactgacccaaaagaaaatttacctgatcaatgggtagtcctattgtgtcagctaaaaattgaaactttctagatcc
aaaataaaaatcttcataggtagatttgtccatcacagaattaatatca
>cl_1097083_1
aactttgcaaatatttgttgaattgtgttcatggcatcctgctccatttactgagcacattgtcaagttgaaatctgttgttgaacagcagccccactgt
ctttcatcagctttacttattatgggatcagttggcagattaaataaagagagagcaaaagctgctttggattttattgctcaacagttacctaaagttg
aatcaaatcatttaacaaatattttaagagaagttcaaggtctttgctgccagtatccaggcctattgacagaaaatttattaagtgctgtaaacaagtg
ttctgatcgtggaaatatatctgcaagagagtgcattcaacagttaaataatgaatacaatgaaataagaaatacaaatgtaaatcatattcctggtggt
gtaactatagtaagagttggaggccaagggcgcagtgatggagttggatcaaatagcagatcagagttgaatcttggaggtcatcgggatttaggacttt
ttcagcaaaacaccaatgcaggaacaacgtgcaaatttgggaataaataccaaaaacttagtgatacttctcgtagtactggccgcttggtaacggcttc
aaatagatcaatgccaaggcttaatgcgttgccacaaagtactggacgtttaggatcatcttcaatccagttgaacaagtcaatgacaagattgaactct
actcatggtttacctatgaatcggtcagtcactgttctcagtcagcctactcgtcatctttctggacattttcctccaccaacttctgtagttggttcat
atttaggaggatctcaatttggtggatctcgacttattggaggcccacttgcaccattgcaacctgcatcatcttccacaatggctacatcatcttgtgc
aatttcctccttgcctggaataggcaattccttagctaatgttggaagtaccggcacatcgccatctccattttcacttcctagtccttcaccattctca
cttccaaccaatgttcctgtaacctcttcagctacacttccaattttatctccagg
>cl_805217_1
aactttgcaaatatttgttgaattgtgttcatggcatcctgctccatttactgagcacattgtcaaattgaaatctgttgttgaacagcagccccactgt
ctttcatcagctttacttattatgggatcagttggcagattaaataaagagagagcaaaagctgctttggattttattgctcaacagttacctaaagttg
aatcaaatcatttaacaaatattttaagagaagttcaaggtctttgctgccagtatccaggcctattgactgaaaatttattaagtgctgtaaacaagtg
ttctgatcgtggaaatatatctgcaagagagtgcattcaacagttaaataatgaatacaatgaaataagaaatacaaatgtaaatcatactcctggtggt
gtaactatagtaagagttggaggccaagggcgcagtgatggagttggatcaaatagcagatcagagttgaatcttggaggtcatcgggatttaggacttt
ttcagcaaaacaccaatgcaggaacaacgtgcaaatttgggaataaataccaaaaacttagtgatacttctcgtagtactggccgcttggtaacggcttc
aaatagatcaatgccaaggcttaatgcgttgccacaaagtactggacgtttaggatcatcttcaatccagttgaacaagtcaatgacaagattgaactct
actcatggtttacctatgaatcggtcagtcactgttctaagtcagcctactcgtcatctttctggacattttcctccaccaacttctgtagttggttcat
atttaggaggatctcaatttggtggatctcgacttattgggggcccacttgcaccattgcaacctgcatcatcttccacaatggctacatcatcttgtgc
aatttcctccttgcctggaataggcaattccttagctaatgttggaagtactggcacatcgccatctccattttcacttcctagtccttcaccattctca
cttccaaccaatgttcctgtaacgtcttcagctacacttccaattttatctccagg
>cl_1365375_1
gagtatgtgatataaaaatcgaattctaaccatcttacataggtttaaccttattaatgacaatattaaaactatattagtacggtaccctactgatccg
ggggtaaaggtttcagttcctttatttgctttattaggtatgctttctcatcattaaactgctcatcttcagttcggtcattatggaaacgtgtcaaaaa
ttctactaatttatcttgattacgaagcagtatttcgagaataggtcttggtttgtctggattagccacaaaaactttaaacacatggaaagcctcaaat
tgaatgtttcgactcttttccttcaacattgtcatcattaactttaagttatctgggttgctgatatacctcttcattacagtaaaattatgacgatcaa
gtaatagctctccaagaagcttgagtgattgtcttctggtaacataattttcagagttaagaagatgttcatattgtgaaaacactctatcgtaattttg
ttcaagaaactctgcacataaaagtttatgttttgtcaaaagttccttgaaagttgaaaaagcatctgaagcaatatcaaaggtagaaacttccacatat
ttaaagaaattgtaaaaatcatcactataaagaataattcttgccaatgcttcatgtcttgcacactctctgagcatagtgccacaatgtagagcaattt
cttgatgctcatatcctttcattaaagtgaagagaatctcaggttttgtacataaatgttcaactgtaggggatcgtgtcccaatttgacgacgcagaat
attgttgaatatttgagcgacatctttcttaccctcaaaatcaattctatgtagatttgtgataagcattaacaacatgttagtattataaaactcttga
gataattgtgcaataacaaagtcagtctgcggctcagagtcactagttccatacagcattgtcttgatttgacccaagttcttactaacatcttcttgag
ccttttcagcctttttgtcagctcgttccaatgcaattaaggcttcctttagttgtcgacaaacttcttggggactcttagagcttttcccaaaaatttg
cattttaa
>cl_972929_3
ttaaaatgcaaatttttgggaaaagctctaagagtccccaagaagtttgtcgacaactaaaggaagccttaattgcattggaacgagctgacaaaaaggc
tgaaaaggctcaagaagatgttagtaagaacttgggtcaaatcaagacaatgctgtatggaactagtgactctgagccgcagactgactttgttattgca
caattatctcaagagttttataatactaacatgttgttaatgctcatcacaaatctacatagaattgattttgagggtaagaaagatgtcgctcaaatat
tcaacaatattctgcgtcgtcaaattgggacacgatcccctacagttgaacatttatgtacaaaacctgagattctcttcactttaatgaaaggatatga
gcatcaagaaattgctctacattgtggcactatgctcagagagtgtgcaagacatgaagcattggcaagaattattctttatagtgatgatttttacaat
ttctttaaatatgtggaagtttctacctttgatattgcttcagatgctttttcaactttcaaagaacttttgacaaaacataaacttttatgtgcagagt
ttcttgaacaaaattatgatagagtgttttcacaatatgaacatcttcttaactctgaaaattatgttaccagaagacaatcactcaagcttcttggaga
gctattacttgatcgtcataattttactgtaatgaagaggtatatcagcaacccagataacttaaagttaatgatgacaatgttaaaggaaaagagtcga
aacattcaatttgaggctttccatgtgtttaaagtttttgtggctaatccagacaaaccaagacctattctcgaaatactgcttcgtaatcaagataaat
tagtagaatttttgacacgtttccataatgaccgaactgaagatgagcagtttaatgatgagaaagcatacctaataaagcaaataaaggaactgaaacc
tttacccccggatcagtagggtaccgtactaatatagttttaatattgtcattaataaggttaaacctatgtaagatggttagaattcgatttttatatc
acatactc
>cl_340594_1
tgattatcaagttgctaatttggacaaatcaaagatgcaagagtatagcagaaaagctgctctcaatgcttgcaaatggaatgctgcatttgtaagggaa
caacgagaagaaagaaggtactcatttgatttacaaactttcacattacattatcccatgagagctaataaagtaacaccagaaacacctagaattggac
cataccctattgctgtattgcctggacaatacacagactattgtaagagttattcctctcatgaattaaagttgatgccattgcaaactgtgctcaacgg
accttacactgctgaggaaatagcagctgaagctcttggtggggaatcagatgaggaaagtgcaccaactagcgtttgcacttctatggacaccaaagaa
g
>cl_500208_5
tgattatcaatttgctaatttggacaaatcaaagatgcaagagtatagcagaaaagctgctctcaatgcttgcaaatggaatgctgcatttgtaagggaa
caacgagaagaaagaaggtactcatttgatttacaaactttcacattacattatcccatgagagctaataaagtaacaccagaaacacttagaattggac
cataccctattgctgtattgcctggacaatacacagactattgtaagagttattcctctcatgaattaaagttgatgccattgcaaactgtgctcaacgg
accttacactgctgaggaaatagcagctgaagctcttggtggggaatcagatgaggaaagtgcaccaactagcgtttgcacttctatggacaccaaagaa
g
>cl_465819_1
agtatatattttgattttgagtcgcctagcctacctacgcatacactacagtagatgggaatatactaacaaagtaatcttaaccaaactttactggctc
acatttttgatcttagtctaacatttcactcataaaccagagcactaggagactaaagtaggcctatagcgaatccagcttcctagtcttatatttagtc
ccacgatcacaactaggggtcctagcatcggataaaagtttttgcgatttcaaatatttgtttaggccaagtccaactagtctacagtaaattatgtcac
ttctcttcagttgtgaatcacttttcggaacaagggatttatatgagcttttgtcagtaaagcgcgatgcaaagagtagtgagttaaagaaatcatacta
caaattgtctctagaagtacatcctgatcgcgtgaaggaatctgagaaagaagaagcaacaagaaaatttcaggtccttggaaaaatttactctattctt
acagataaagaaaaaagaagcatttacgatgaaacaggggatattgatgaagaaaatctttcttcagaaaataaagattggagccaatactggaggttac
tttttaagaaaatatctgtttctgatattaaagattttgagttaaactacaaaggatctactgaagagctcaaagacttaaaacaagcttatcttgatgg
aaaaggagatatgaattacattctggcaaatgtattgtgcgcaacaattgaagatgaagata
>cl_298881_1
agtatattttttgattttgagttgcctagcctacctactcatagtctcatacactacagtagatgggaatagactaacaaagtaatcttaaccaaacttt
actgtaattttcctataaccatcataatttttaccttggctctgctcctctggctcacattttttatcttagtctaacatttcactcataaaccagagca
ttaggagactaaagtaggcctataggctatagcgaatccagcttcccagtcttatatttagtcccacgatcacaactaggggtcctagcatcggataaaa
gtttttgcgatttcaaatatttgtttaggccaagtccaactaggcctagtctacagtaaattatgtcacttctctccagttgtgaatcacttttcggaac
aagggatttatatgagcttttgtcagtaaagcgcgatgcaaagagtagtgagttaaagaaatcatactacaaattgtctctagaagtacatcctgatcgc
gtgaaggaatctgagaaagaagaagcaacaagaaaatttcaggtccttggaaaaatttactctattcttacagataaagaaaaaagaagcatttacgatg
aaacaggggatattgatgaagaaaatctttcttcagaaaataaagattggagccaatactggaggttactttttaagaaaatatctgtttctgatattaa
agattttgagttaaactacaaaggatctactgaagagctcaaagacttaaaacaagcttatcttgatggaaaaggagatatgaattacattctggcaaac
gtattgtgcgcaacaattgaagatgaagaaa
>cl_1080416_1
gtattgatatttacattgaacaccgactgcaatattttatcttagtctctattactggccccttttaataaaaattatgaaacttattaaggaatcaatt
agcttacctaggtgtatcgtactgtatggaatagttttgtaatctatttcaaagaaattttagtcagcctaggctttaccttgaaaatgttgcaactaac
aataatagtagccactagcctagcaatttgataggcaaacaatttaggttaaatgtttagttaaataacagcctaaggaacaggctctaattaatcatct
cttcccttttgccttcgaatggaggatgtttggagactttatacactgtctcattaaccataaatcaagagagacacttttctcttcacaatattcattt
tcaacttcttccgacacattaacattcaggtccagaactgatcggacaaattttggcattgggtaatctctgatatttctgggatacaagacagacacat
taataacatcgctaacagggtagtgagggcatcttttaggaattttagctaaacaaattttgggctcgtgatcttcattaccacttagccacttactttg
gcatctaaaaagataatgtctccatccaatataaggtttgctaaccagaaccacatcggtggatttctttttttgttttgaccattcggatttattgtac
tccgtcataggtcgacttcttgacacattcagaattggactttgttccattcgaactccatgatatcctttccatttattcggtccatggataagtcgtc
tcctttgagatacaagtgagcgaaaacctgaagctaccaagggtgcgggggggacactgggtcaaatagctacagccccagattctgacctactttcagg
aagtggagcgcagtcatgccatcgatccgtttcagggtcatagtattccacatgtgatatggtaacttgtgctctgtaaaaatcattaacttcgcttgtt
tgatcccctccaataacatacaatttagaattggtagctgatacagctgggctcgccctcccaacgctcataggagcacattcgtaccatttatcctcat
caaaactgtatctttccacagaattcagaacctcgcagtgtcgatttgtgcctccaaatacatacaaaaatccatcgagaacagccacacccatttgact
tctacgtgttagcattggagttaaatggttccactctccagttactggattatagtttagcaggtcttggaggtgacgctggctatgtgtgcagcctcca
actatgtatattaaatcattatggactatgactcccatactaaatcttgggtccggcattttatcttcaagtttccattcatctttaacagggtcatatt
tttcaatcgaaccaccaatatcttcccctacccacccaccaaaagcatataagaaactgttgaaagagcatagaccaaattcacatcttggaatgaccat
tgaggctatgcttgtccacatatcttcttgcggatcatacacttctccattagctaaaatctttgattcttgttcccctcctactacataaatctttcca
ttaagaacagatattccaggtaagattcttccaatatccattggtgtcac
>cl_1024697_1
gtgacaccaatggatattggaagaatcttacctggaatatctgttcttaatggaaagatttatgtagtaggaggggaacaagaatcaaagattttagcta
atggagaagtgtatgatccacaagaagatatgtggacaagcatagcctcaatggtcattccaagatgtgaatttggtctatgctctttcaacagtttctt
atatgcttttggtggatgggtaggggaagatattggtggttcgattgaaaaatatgaccctgttaaagatgaatggaaacttgaagataaaatgccggac
ccaagatttagtatgggagtcatagtccataatgacttaatatacatagttggaggctgcacacatagccagcgtcacctccaagacctgctaaattata
atccagtaactggagagtggaaccatttaactccaatgctaacacgtagaagtcaaatgggtgtggctgttctcgatggatttttgtatgtatttggagg
cacaaatcgacactgcgaggttctgaattctgtggaaagatacagttttgatgaggataaatggtacgaatgtgctcctatgagtgttgggagggcgagc
ccagctgtatcagctaccaactctaaattgtatgttattggaggggatcaaacaagcgaagttaatgatttttatagagcacaagttaccatatcacatg
tggaatactatgaccctgaaacggatcgatggcatgactgcgctccacttcctgaaagtaggtcagaatctggggctgtagctatttgacccagtgtccc
ccccgcaccctcggtagcttcaggttttcgctcacttgtatctcaaaggagacgacttatccatggaccgaataaatggaaaggatatcatggagttcga
atggaacaaagtcctattctgaatgtgtcaagaagtcgacctatgacggagtacaacaaattcgaatggtcaaaacaaacaaagaaatccaccgatgtgg
ttctggttagcaaaccttatattggatggagacattatctttttagatgccaaagtaagtggctaagtggtaatgaagatcacgagcccaaaatttgttt
agctaaaattcctaaaagatgccctcactaccctgttagtgatgttattaatgtgtctgtcttgtaccccagaaatatcagagattacccaatgccaaaa
tttgtccgatcagttctggacctgaatgttaatgtgtcggaagaagttgaaaatgaatattgtgaagagaaaagtgtctctcttgatttatggttaatga
gacagtgtataaagtctccaaacatcctccattcgaaggcaaaagggaagagatgattaattagagcctgttccttaggctgttatttaactaaacattt
aacctaaattgtttgtctatcaaattgctaggctagtggctactattattgttagttgcaacattttcaaggtaaagcctagggtgactaaaatttcttt
gaaagaaattacaaaactattccatacactacgatacacctaggtaagctaattgattccttaataagtttcataatttttattaaaaggggccagtaat
agagactaagataaaatattgcagtgggtgttcaatgtaaatatcaatac
>cl_873180_1
ataacacataggtagatggtaatgcccctatctagtataatttatactatatagcctactaggtacctacagtatatcttagtctactgccagctggtac
aaaattagctaaataacattttaattttgatctaaaagcattatgagttatccattacctcaaactggtccaacatatccaccagttggaggttttaatc
ctaatcaagttggtgggtatcctccaaatcaagccggtgggtatcctccaaatcaagctggtgggtatcctccaaatcaagctggtgggtatcctccaaa
ccaaggtgagggttatcctctaaatcaagctgatgggtatcctaattcaagtgttggttaccctccaaatgctagtggtgcatatcctccttattctgct
ggtggctatgctgcaccaattccatcattttctccttatcctcaaccaggatctggacaatatccacctccaggaggttataattccccaccaattcaag
gaaattatcctcctccaaatgactcagcattgcaatttaatcaaggaacttatcctcctcctggtgggggacaatcacaaacagaaaactggatgcccat
gcctcaagtttccaactgtcctcctggccttgaatatttgacgcaagtggatcaacttatagtcaaacaaaaagtggaactacttgaagctataacttca
tttgaaactaataataaatatgaaattaagaattctatggggcagcaagcatactatgcaaaagaagatactgattgttgtact
>cl_490223_2
agtacaacaatcagtatcttcttttgcatagtrtgcttgctgccccatagaattcttaatttcatatttattattagtttcaaatgaagttatagcttca
agtagttccactttttgtttgactataagttgatccacttgcgtcaaatattcaaggccaggaggacagttggaaacttgaggcatgggcatccagtttt
ctgtttgtgattgtcccccaccaggaggaggataagttccttgattaaattgcaatgctgagtcatttggaggaggataatttccttgaattggtgggga
attataacctcccggaggtggatattgtccagatcctggttgaggataaggagaaaataatggaattggtgcagcatagccaccagcagaataaggagga
tatgcaccactagcatttggagggtaaccaacacttgaattaggatacccatcagcttgatttagaggataaccctcaccttggtttggaggatacccac
cagcttgatttggaggatacccaccagcttgatttggaggatacccaccggcttgatttggaggatacccaccaacttgattaggattaaaacctccaac
tggtggatgtgttggaccagtttgaggtaatggataactcataatgcttttagatcaaaattaaaatgttatttagctaattttgtaccagctggcagta
gactaagatatactgtaggtacctagtaggctatatagtataaattatactagataggggcattaccatctacctatgtgttat
>cl_299781_2_9
ctgatgaacgtmaaacacaaaaataacataaaaatatgttattttttccttataataaatggcatatgttgatatcaaacagaaatcagatttggctaat
ctaagaacaaaaattcagaaacaatttcaaaatgaaaaacttggagaacaagatgtttatgaagagaatgtaaaattatttgaacctcttagtaaagaaa
cgaaaaagagaatgaaataaccaacaatagttaatgttcatcaagttcctcaaataacatcttcattacctgcaacaactccatcattgcctgcaataac
ttcatcacacccaataaaatattcaacactaaaattaggaaaaatagcttcaaaatatattcaaaaaatgacagtagcagatgaatatgataamgcattt
ggattgaaaacaatacctgaaagtatagattttaaattaggaaatgctattgtaaaaattcatcaaaataatttcaagataaataacaaaacttataaag
gtacggaaggtgtttggaaattgatgatcacaaatgatattaaagatattaacgaatctgaccgtgagacatataaagaaattatgcttcaaaccraags
ttttctaagtgaagatggaaaagttaaatcaaataggagtgataaatataacaaaattattaaaccaatttatgaagcatataaacatattaaagaattg
aaacagaaaattgatgaaagaaataaagctaaaaag
>cl_385360_2_47
ctgatgaacgtgaaacacaaaaataacataaaaatatgttattttttcctgataataaatggcatatgttgatatcaaacagaaagcagatttggctaat
ctgagaacggaaattcaaaaacaatttcgaaatgagaaactgggagaacaagatgtttatgaagagaatgtaaaattatttgaacctcttattaaagaaa
ctaaaaagataaataaacaaccaacaatagttaatgttcatcaagttcctcaaataacatcttcatcattacctccaaaaacagcttcatcattacctgc
aataacttcatcacacccaataaaatattcaacactaaaattaggaaaaatagcttcaaaatatattcaaaaaatgacagtagcagatgaatatgataaa
gcatttggattgaaaaaaatacctgaaagtatagatttcaaattaggaaaaagtacggtaaaaattgaaggaaataatttcaagataggtgagaaatctt
ataagggtactgaaggtgtttggaaattgttgatcacatctgatattaaagacattactgaatctgaccgtgagacatataaaaaaattatgcttcaaac
cgaaggttttctaagtgaagatggaaaagttaaatcaaataggagtgataaatataacaaaattattaaaccaatttatgaagcatataaacatattaaa
gaattgaaacagaaaattgatgaaagaaataaagctaaaaag
>cl_1082582_3
acttccaccgtaaccaagggacgcacaaaacagccactccaatggatatccacgtggcgaatccgacgtaagaaataagcctgtatatatcggaagagcc
caaatagatcagactgaggaaggccatgaatagcactgcgggtgttggagtcatcctttgcatttgaatcatcgtcaggatctcaggcatctggccctct
aatgctccggcgtagaataacctggatgatgtgaagagaattccattcacagatccaaaagtggagagggacacaaatataggtacgaggaaagaaaacg
cgccatacatcttatcggcaaagctaaccgctactgcttcagatcctaagacttcagctg
>cl_199075_3
tcagggcacttccaccgtaaccaagggacgcacaaaacagccactccaatggatatccacgtggcgaatccgacgtaagaaataagcctgtaaatatcgg
aagagcccaaatagatcagactgaggaaggccatgaatagcaccgcgggtgttggagtcatcctttgcatttgaatcatcgtcaggatctcaggcatctg
gccctctaatgctccggcgtagaataacctggacgatgtgaagagaattccattcacagatccaaaagtggagagggacacaaatataggtacgaggaaa
gaaaacgcgccatacatcttatcggcaaagctaaccgctactgcttcagatcctaagacttcagctg
>cl_1198505_2
acttgacttccatagcccccaacatcactgtgtggagttagaggattacccatagtctcaacgcttcttggagtaagaggggtagcagggttctctgtac
tatgtggtctcatttgtggacttgacattggaataggacttcttaatccagtatgaatgggactaggtttcattgccatggatggaataggacttggaga
aggaccacttgaattgggtctcattgtcatagatgttgcaggactaggtgacataccaccaggactcaaacaaactcctgatgatacaggactaggagtt
gggcctgaacctgaaggtctcctcattggcataacattttgatattgatgtctcataaccaattgttggctttgggattggttaatcatctgacttggaa
ttggagagtagttctgccgtattaccatcatatgaggagacatttgacctgattgagaagaaggtcctgggctgagaactggcattcttactctcattcc
ttgaggtaccatcattgggtgaaccatggtctgagttgcgccataacttgcaggcgttcctggtgaaggcattctagtttggggactaaaaggtccagaa
tggtcacttgacgatggatgagatatctgcatactatgtggagaatgctgaggaagcgcagaagtgctaggggaagaaacaggtgtatggggagaaggaa
ccatgggactcatacacataccatgttgtgaagaaggtgaatgagacattaatggactttgaggagtagaatgcataggtgatgaactagagtgagcaat
aggagaagctccgctgataattgatgtttgagggctggacattaaaccagttggagaaggagagtgaagaagtctttttttgttatattcagaaacaagc
aggtcatgctgctttttagctctacgacaaacgtccaactgcttctgcatagcagtagcatccttcagtactctttcaagttcttgggcttctttttccg
gcatatcttgcccattttttctgaatacacgcactttaccattaaggctctttcttagtcttcttatttttgccatttcagcatcaagttgtttttgatg
tccagtaaaaatattattttgctgggtgagccatgattcatatcgttgtaccattagattatcagcttctgactgtggattatcagggggtagaggaggt
ggaggcaaagatgttattggcatgtgtttgattgttccatggctaggcgatctggatgcagctgcttgaaggagagcaggatgtaaaccagaatcagttg
gtggcctagtagggtggtttaattgatgtggatgcgtaggagctgagtaagccggcccagtaacaatttgattagggagacgttgatatgatggtcgtaa
agt
>cl_650952_9
acttgacttccatagcccccaacatcactgtgtggagttagaggattacccatagtctcaacgcttcttggagtaagaggggtagcagggttctctgtac
tatgtggtctcatttgtggacttgacattggaataggacttcttaatccagtatgaatgggactaggtttcattgccatggatggaataggacttggaga
aggaccacttgaattgggtctcattgtcatagatgttgcaggactaggtgacataccaccaggactcaaacaaactcctgatgatactggactaggagtt
gggcctgaacctgaaggtcttctcattggcttaacattttgatattgatgtctcataaccaattgttggctttgggattggttaatcatctgacttggaa
ttggagagtagttctgtcgtattaccatcatatgaggagacatttgacctgattgagaagaaggtcctgggctgagaactggcattcttactctcattcc
ttgaggtaccatcattgggtgaaccatggtctgagttgcgccataacttgcaggcgttcctggtgaaggcattctagtttggggactaaaaggtccagaa
tggtcacttgacgatggatgagatatctgcatactatgtggagaatgctgaggaagcgcagaagtgctaggggaagaaacaggtgtatggggagaaggaa
ccatgggactcatacacataccatgttgtgaagaaggtgaatgagacattaatggactttgaggagtagaatgcataggtgatgaactagagtgagcgat
aggagaagctccactgataattgatgtttgagggctggacattaaaccagttggagaaggagagtgaagaagttgagaatttttctgtctttttttgtta
tattcagaaacaagcaggtcatgctgctttttagctctacgacaaacttccaactgcttctgcatagcagtagcatccttcagtactctttcaagttctt
gggcttctctttccggcatatcttgtctgttttttttgaatgcacgcactttaccattaaggctctttcttagtcttcttatttttgccatttccgcatc
aagatgtttttgatgtccagtaaaaatattattttgctgggtgagccatgattcatatcgttgtaccattagattatcagcttctgactgtggattatca
gggggttgaggaggttgaggcaaagatgttattggcatgggtttgattgtcccatggctaggcgatctggatgaagctgcttgaaggagagcaggatgta
aaccagaatcagttggtggcctagtagggtggtttaattgatgtggatgcgtaggagctgagtaagctggcccagtaacaatttgattagggagacgttg
atatgatggtcgtaaagt
>cl_819725_1
gtatggttatgaccttggaatgacaggaactatgaggtctagtattagtcatgtatcatcttcattactctccagaagtaattccagcgatagtggaaat
gattcaagtcaacgtactaaaagtttggagaattatgcggaagtggtagttagagcaattactattgttaaactcttaagtactcatgatcctgaattca
aagtagaatgcagacagatgttaagtaaccctaaagttatgcaacatattgtttgctgtgagaggtctagcgaagttgagttagtgaagagagccacaaa
tattttatgtgaagaatctgttcctagtgagaatcttgaagccttaattaaggctcaaaaagaagcaaacagaagagaccagctgctaagaagagatgac
tcaatggcttctgaccacgtgcataaaactccctcttcacaaaatatttctttttcacttgaagtggaagaaaaggtgcactctcttattagcaaattaa
atggtgcagtagagaaagctggattgaaagatgttccactgactgatgttatgtccctatatgaatatagcttagctgccatggcacatgcagagaagtc
tctcaaagaatcactggaagggtcagattctcaaaatagacaaattcaccataggctccttcagtctcgagcagaaagtgagcgactaagagaactgtta
agacaatgggaaggtcgtcttcaacaggcacaaattgagaaagaagctgttgaaacacaggtagcagatattaagaacacttctcgcaaattcagggaag
gactcgttaaagataaaacacaacttgaaagagaagtgtctagccagcgagctgagctatctgctgctaaacaagaattagatggcaaagatgagattat
caaaacaatgaagaggcagatttcagagtctatatcagaaaacaaaagtttaatggagagagagcatagattgagggaaaaggtgagcaaaatggatgaa
gaaaacaaaaaaactaagagggaaaatgatgaaaaagaaaaggagaatcaaagacttgagaaagtagttactcaatataaaaaagagacaagtgaattgg
aaatgcttatccgcagccatgaagaaactttagcagaaaaggaatctcaaattgaagaattgactaaaacaaacgcatccttgaagaggattcaagatat
gatccacaacatttcctctg
>cl_2502291_1_44
gtatggttatgaccttggaatgacaggaactatgaggtcaagtattagtcatgtatcatcttcattactctccagaagtaattccagcgatagtggaaat
gattcaagtcaacgtactaaaagtttggagaattatgcggaagtggtagttagagcaattactattgttaaactcttaagtactcatgatcctgaattca
aagtagaatgtagacagatgttaagtaaccctaaagttatgcaacatattgtttgctgtgagaggtctagcgaagttgagttagtgaagagagccacaaa
tattttatgtgaagaatctgttcctagtgagaatcttgaagccttaattaaggctcaaaaagaagcaaacagaagagaccagctgctaagaagagatgac
tcaatggcttctgaccacgtgcataaaactccctcttcacaaaatatttctttttcacttgaagtggaagaaaaggtgcactctcttattagcaaattaa
atggtgcagtagagaaagctggattgaaagatgttccactgactgatgttatgtccctatatgaatatagcttagctgccatggcacatgcagagaagtc
tctcaaagaatcactggaagcctcagattctcaaaatagacaaattcaccataggctccttcagtctcgagcagaaagtgagcgactaagagaaatgtta
agacaatgggaaggtcgtcttaaacaggcacaaattgagaaagaagctgttgaaacacaggtagcagatattaagaacacttctcgcaaattcagggaag
gactcgttaaagataaaacacaacttgaaagagaagtgtctagccagcgagctgagctatctgctgctaaacaagaattagatggcaaagatgagattat
caaaacaatgaagaggcagatttcagagtctatatcagaaaacaaaagtttaatggagagagagcatagattgagggaaaaggtgagcaaaatggatgaa
gaaaacaaaaaaactaagagggaaaatgatgaaaaagaaaaggagaatcaaagacttgagaaagtagttactcaatataaaaaagagacaagtgaattgg
aaatgcttatccgcagccatgaagaaactttagcagaaaaggaatctcaaattgaagaattgactaaaacaaacgcatccttgaagaggattcaagatat
gatccacaacatttcctctg
>cl_117465_6
ctctctctggtgttccttttatattcaacaagaaatatgtcgaaactaatacatcacctcgtgaaactctgccatcttcccacaaaagtagtcagcaagt
ggaagatgagtactactacagtttcactttagagcaagatctgctgcaacgggcaacttgaaaactaatttaatatttattactggttagtatatatttt
ctacaatattatgtttgcatatgtagtttattaaatattaataagatattatttatattcgtattttgaagtatgaatgtttgtcagaaacatttactgg
cctttgttaaaaaagattttaagaattgtaatcttatcaattatcattatttttaggtacctagtacgtattagctaatttagcaatgataattacataa
cttgttaaatatttttgcacaatgttgtactttcttgtaacaggatggtgataccataactattttaaagtactgtataatttcatttatgataatgtta
ttacggaaaaatgtacacttagtccactgttgactagtatgaacataaaaataaaaatagtaagtacattaaacattgtatagccttccttaaggtatta
tttgaaggtaaatatcataaaataaatcaggtttataatattaagtaagctcaataaatgtttcaatatatttaatatactgtagtactttatagtgcca
aaatggattactctactgctgtattaaaaatgtcctaagttataaaatatcttacactaaattgattttatagtgctcatgagcaacakatttgaattat
tccttttatgaaakaaatcttaatcaggcc
>cl_939155_20
ggcctgattaagatttatttcataaaaggaataattcaagtatgttgctcatgagcactataaaatcaatttagtgtaagatattttataacttaggaca
tttttaatacatcagtagagttatccattagtactacagtatattaaatatattgaaacatttattgagcttacttaatattataaacctgatttatttt
atgatatttaccttcaaataataccttagggaaggctatacaatgtttaatgtccttactatttttatttttatgttcatactagtcaacagtggactaa
gtgtacatttttctgtaataacattatcataaatgaaattatacagtactttaaaatagttatggtatcaccattctgttacaagaaattacaacattgt
gcaaaaatatgtaacaagttatgtaattatcattgctaaattagctaatacgtaataggtagtaggtacctaaaaataatgataattgataagattacaa
ttcttaaaatcttttttaacaaaggccagtaaatgtttctgacaaacattcatacttcaaaatacgaatataaataatatcttattaatatttaataaac
tacatatgcaaacataatattgtagaaaatatatactaaccagtaataaatattaaattagttttcaagttgcccgttgcagcagatcttgctctaaagt
gaaactgtagtagtactcatcttccacttgttgactacttttgtgggaagatagcagagtttcacgaggtgatgtattagtttcgacatatttcttgttg
aatataaaaggaacaccagagagag
>cl_1000295_1_39
ttctcttccaggcagaaaggaagaacttaataaatttgctattgaggtggatgatgttcatgttatttttataaatcagaatggaggctttactaaagtt
tggctgtcattgaaaacggttttcttcccatttattattgcaataatgatgtggttctggaatcgaatttcccaactttctcgccctgctgctctacttg
agtatatgctgatgtgtttaggtggtgctctcactgttttaaatataccattggaatttttgagtctattctatgactgcccgtggatgacattagttgg
agatgttcgacaaggactgttcta
>cl_961312_8
ttctcttccagacagaaaggaagaacttaataaatttgctattgaggtggatgatgttcatgttatttttataaatcagaatggaggctttactaaagtt
tggctgtcattgaaaacggttttcttcccatttattattgcaataatgatgtggttctggaatcgaatttcccaactttctcgccctgctgctctacttg
agtatatgctgatgtgtttaggtggtgctctcactgttttaaatataccattggaatttttgagtctattctatgactgcccgtggatgacattagttgg
agatgttcgacaaggactgttcta
>cl_928018_9
actgaaccagctgccttggaattaggctgcgtaataaatggaataaagcatgttattgtttgtggtcattctgattgcaaggcaatgaatatgcttcacc
ttctgagaaatagtgaccatagctctcatgaaatattaaatttatcacctttgaaagcttggctggttcgtcatggtcattcctctattgctaagtttgc
tcaacttgaagtagcaaattttcaagcaccacttgtatttcagggcgaaacacctatgcgaagatttgttgcgtacattgatccagagaataaatttact
catgaagataagttatcacaagtgaacgcattgcaacagcttcaaaatatagctagttataatttcatgagagatggactatctcgaggaagagtttatc
ttcatgctttatggtttgatatatactctggagacatttattatttcagtagacagcagaaaatgtttgttgacattagtgaagaaaatattgataagct
tttagatgaagttcacaagttttatacatgaaatataatgctgtactatatgatttaactttcaattttcaagaaaaccaaaattttgtaagtttccaaa
ctaataagtaaggacaccataaatttgtttggtttcatataggcctatttgactaagggatactgtatgtactgtatttatttcatgtgtaaataattgc
tcgcaaagtttttaggtaggtaattcaatataaacttctacaatacataattcggcctagggcctagtctaaattatacatttatagcagttaaaatttt
tttaagctaagcttgtagtaacgtaaccaaattatgctaatagatgaaaaattaatttttaagtgggacagggaattaggcctagttgatctttttatat
tacaattttgtaattttcattcaaaaagtgaatactttcgtatctaggtagctttaatcccacttaacattccatcataaaactagaaattacacttagg
ccccatctcacgtttcagagtgggattctgagcaaattatatacaaacatgaatatgtgcagattggcttgtagaaaaaaaagctgacacaatatgacga
ggatgagaaacatccttagtgggaggggggctctttatatggatgagttaatcctgcgggtaccctgtaactgcaagggagtaggtaacctttagttact
tacttggggtgtgactagcctccagtatccttgccattatttttgacttatggtcagtcttgttgaaattg
>cl_226467_16
caatttcaacaagactgaccataagtcaaaaataatggcaaggatactggaggctagtcacaccccaagtaagtaactaaaggttacctactcccttgca
gttacagggtacccgcaggattaactcatccatataaagagcccccctcccactaaggatgtttctcatcctcgtcatattgtgtcagcttttttttcta
caagccaatctgcacatattcatgtttgtatataatttgctcagaatcccactctgaaacgtgagatggggcctaagtgtaatttctagttttatgatgg
aatgttaagtgggattaaagctacctagatacgaaagtattcactttttgaatgaaaattacaaaattgtaatataaaaagatcaactaggcctaattcc
ctgtcccacttaaaaattaatttttcatctattagcataatttggttacgttactacaagcttagcttaaaaaaattttaactgctataaatgtataatt
ttgactaggcctaattataattagcctaattatgtattgtagaagtttatattgaattatatatacctaaaaactttgcgagcaattatttatacatgaa
ataaatacagtagtacatacagtatccctttgtcaaatatgcctatatgaaaacaaacaaatttatgatgtccttacttattaggcctagtttggaaact
tacataatttttattttcttgaaaattgaaagttaaatcatatagtacagcattatatttcatgtataaaacttgtgaacttcatctaaaagcttatcaa
tattttcttcactaatgtcaacaaacattttctgctgtctactgaaataataaatgtctccagagtatatatcaaaccataaagcatgaagataaactct
tcctcgagatagtccatctctcatgaaattataactagctatattttgaagctgttgcaatgcgttcacttgtgataacttatcttcatgagtaaatttg
ttctctggatcaatgtacgcaacaaatcttcgcataggtgtttcgccctgaaatacaagtggtgcttgaaaatttgctacttcaagttgagcaaacttag
caatagaggaatgtccatgacgaaccagccaagctttcaaaggtgataaatttaatatttcatgagagctatggtcactatttctcagaaggtgaagcat
attcattgccttgcaatcagaatggccacaaacaataacatgctttattccatttattacgcagcctaattccaaggcagctggttcagt
>cl_755992_8
ttaccaatattttcaccactaaataatcctataaaagtttggggcattatttcgaatccttctgtcacagtttctcggaacacaatcttcccctcatcta
gccactgcttcaattgcccaattccttcaagccatcttgacagccatcgattaacaataaaaccttcaactttcaattgtctccatagtattgttgcttc
actgtaaggactattcatagagatggctccaatatctcttttctcatcattgtacgtagaaatacatccacaaatagaaattctcccatagtcagccata
tgtggcaacacttcagaagtaaaatttccaccaacattgtcaaagtaacagttaattcctttaggagcggcttctttcaagacttctgtaatgctacatg
atttgtaattaaagacatggtcgatgcctaactcttttaaccaagtaactttttcttctgagccagcaaaagcaatcacattgcatccttttatttttgc
aatttggctcactaagctgccgacagcaccacctgctgcattcacaacaactgtatctcccggttttggtaggcagatttctaagaaaccaaagtaggct
gtattgccaggcatgcctaatacacccaatgcagtacttcgggagtgtttaccaacatttggaatcttcgagatttgatattttcctaattgtttcttag
tgatgtgtgtgtgggttcgccatccaggataaccaacaacataggttcccacaggaaaatcagcatttttgctttcaatcaccttggccacttgacttcc
agtaacaacagatttaatttctgcttgtctaatcctgtagcgaatatatggatcaacactaaaatattctgcttcaataacaatatctccttcactacaa
gctggtaaaacttcttcaataagttgaaagtcttctagcagtggtaaaccacttggcttatttctgatgatccatattttagatttagtcattttatagg
taggttagatataagctactagctaattgtttaaaatttgcaagttttttattaatgcctaactgtgttatcaaatagttataataa
>cl_28619_1
ttaccaatattttcaccactaaataatcctataaaagtttggggcattatttcgaatccttctgtcacagtttctcggaatacaatcttcccctcatcta
gccactgcttcaattgcccaattccttcaagccatcttgacagccatcgattaacaataaaaccttcaactttcaattgtctccatagtattgttgcttc
actgtaaggactgttcatagagatgactccaatatctctgttctcatcattgtacgtagaaatacatccacaaatagaaattctcccatagtcagccata
tgtggcaacacttcggaagtaaaatttccaccaacattgtcaaagtagcagttaattcctttaggagcggcttctttcaagacttctgtaatgctacatg
atttgtaattaaagacatggtcgatgcctaactcttttaaccaagtaactttttcttctgagccagcaaaagcaatcacattgcatccttttatttttgc
aatttggctcactaagctgccgacagcaccacctgctgcattcacaacgactgtatctcccggttttggtaggcagatttctaagaaaccaaagtaggct
gtattgccaggcatgcctaatacacccaatgcagtacttcgggagtgtttaccaacatttggaatcttcgagatttgatattttccaaattgttccttag
tgatgtgtgtgtgggttcgccatccaggataaccaacaacataggttcccacaggaaaatcagcatttttgctttcaatcaccttggccacttgacttcc
agtaacaacagatttaatttctgcttgtctaatcctgtagcgaatatatggatcaacactaaaatattctgcttcaataacaatatctccttcactacaa
gctggtagaacttcttcaataagttgaaagtcttctagcagtggtaaaccacttggcttatttctgatgatccatattttagatttaatcattttatagg
taggttagatataagctactagctaattgtttaaaatttgcaagctttttattaatgcctaactgtgttatcaaatagatataataa
>cl_265569_1
aatttcagttggaacagagaggtagatccaagcattctttttcttttgattttcctacttcacttacggactttgacaaaaatggaatatggatggaagc
agcaaagctacaaaataaacatgagtctctgaagccttcaaaacatacatttgtgatgattccatttagaaaaaatcatggagaagatgagcatcttact
gttattggaaaggaacttgattggaaaaattgggtatttgcgtgcactgctaatgttcgacataatgatatacgcatttgtacttctggaatgaatttat
caccattgggtcgcttaattcctggtaataaaaaagaagtgaatattaatttaaaggaactagacagggctgattatactcatgttgtaatttggatcca
tccaagtgatgataaggttcaagttgcttttgatgttagcaactctgatagtcgtcataaaactgttgatgccccttcctttatgtcatcattttctccc
attgttgttagtgaaaagactcctccgaaggctctttcttataacttgactattaatggacttactgaatattggcagtcttatattctgtacattgttc
ccagcagtaagtcctgcacttcaaagagagcttctcatccatatgttagtataagtagctcatggaaccaaagatgggaatatctaatgaatagtgataa
tccatttgagtttccaattgaagtggatgtacctttttataacaattctggtcatgcaccgacagttcagatccatatcatcctgtatcaaaattgtact
tacaagattagttttcagaaaagtctatttggaatatttaagcgaatttcttttctgtatggaccacagtttcctgctttcatggcttgtcagtttcttc
ttgttttagccacgcagttaaagaatctagcgtcaaccaaaaaatgctcttctgttttttcatctatcctgactttaactccagtagcagtggtgccttt
tacaaaactgctctcatatggctttcagcgatttctggacatcgatagtgactctcaagttttagcagatcatcggatagatcttggagtcctaccactt
gtactttttttatcagttcttcctttgagtctattggttgcttctgcattgtggatcctggttattggctttggaaaagctgctcattcatttgctgtca
aaatcttgaagcgcactatccgaactggtgacattatgactgaaattgtgatagctggattctggaagatgccagcaatagtttcttttgttcttatagc
attagccttgggckcckgcggtgckttggccctttgtattg
>cl_385360_1_43
caatacaaagggccaaagcaccgcaggagcccaaggctaatgctataagagcaaaagaaactattgctggcatcttccagaatcccgttatcacaatttc
agtcataatgtcaccagttcggatagtgcgcttcaagattttgacagcaaatgaatgagcagcttttccaaagccaattaccaggatccacaatgcagaa
gcaaccaatagactcaaaggaagaattgacaaaaaaagtacaagtggtaggactccaagatctatccgatgatctgctaaaacttgagagtcactatcga
tgcccagaaatcgctgaaagccatatgagagcagtttagtaaaaggcaccactgctactggagttaaactcaggatagatgaaaaaacagaagagcattt
tttggttgacgctagactctttaactgtgtggctaaaacaagaagaaactgacaagccatgaaagcaggaaactgtggtccatacagaaaagaaattcgc
ttaaatattccaaatagacttttctgaaaactaatcttgtaagtacaattttgatacaagatgatatgaatctgaactgtcggtgcatggccagaattgt
tataaaaaggtacatccacttcaattggaaactcaaatggattatcactattcattagatattcccatctttggttccatgagctacttatactaacata
tggatgagaagctctctttgatgtgcaggacttactgctgggaacaatgtacaggatataagactgccaatattcagtaagtccattaatagtcaagtta
taagaaagagccttcggaggagtcttttcactaacaacaatgggagaaaatgatgacataaaggaaggggcatcaacagttttacgacgactatcagagt
tgctaatatcaaaggcaacttgaaccttatcatcacttggatggatccaaattacaacatgagtataatcagccctgtctagttcccttaaattaacatt
cacttcttttttactaccaggaattaagcgtcccaatggtgataaattcattccagaagtacaaatgcgtatatcattatgtcgaacattagcagtgcac
gcaaatacccaatttttccaatcaagttcctttccaataacagtaagatgctcatcttctccatgattttttctaaatggaatcatcacaaatgtatgtt
ttgaaggcttcagagactcatgtttattttgtagctttgctgcttcagtccatattccatttttgtcaaagtccgtaagtgaagtaggaaaatcaaaaga
gaaagaatgcttggatctacctctctgttccaactgaaatt
>cl_1420761_1
ataagtataatggaaaagtatttgtgatgcccggttacctgccatcggaaaatgctttagctactaaggtagtttctctctttcccaacaactcttcaat
gggggttcccacccactctgcagtcgtcgtattgatgaacccccaaacggggcaaattctcgccttcgttgaaggagactccataactgagctgaggaca
gcagcctcttcagcagtcgcatcaacgcaccttgcccctgataccgtgtccaaagtcgccgtcttaggagcaggaacgcagggtggttcacacgcaagaa
tccatcatttcttgtataaacctgaagtgattagcatttggtccagagacgaaaaaaattcccaaaagttggttaatagtttagttcaagaaggaattca
tgctgttgttgccagctcagtggaagaggctactaaagacgctgatattataaacacttgtaccttagcctctaaaccgattttgtgggctaaagatatc
aaagaaggggttcacataaatgctgtcggggcccctaggcctgattggcgagagttggatccagaaatagttggtcatgcgataatatatgcagacagca
gagaagctgccctcaacgagtctggtgatatcattcagtcacgtggggtgatacatgctgaaattggtgaagtaattaacaaagagaaagaagcattcag
agaaaagacaactatttataaatctttaggaatagcagtattggacgcagctgcagcacgtcttgcctatgatcttcttttcaaataaaacatacataga
tttgggctctggttaaaattatggcttaatggacttataatataaataatatgagtttgggataatgtgggcggttaatggaacttgtaaacacagtact
tcagcaattaaaaaattactcaaac
>cl_968462_1
ataagtataatggaaaagtatttgtgatgcccgggtacctgccatcggaaaacgctttagctacaaaggtagtttctctctttcccaacaactcatcaat
gggggttcccacccactctgcagtcgtcgtcttgatgaacccccaaacggggcaaattctcgccttcgttgaaggagactccataactgagctgaggaca
gcatcctcttcagcagtcgcgtcaacgcaccttgcccctgataccgtgtccaaagtcgccatcttaggagcaggaacgcagggcggttcacacgcgagaa
tccatcatttcttgtataaacctgaggtgattagcatttggtccagagacgaaaaaaattcccaaaagttggttaatagtttagttcaagaaggaattca
tgctgttgttgccagctcagtggaagaggctactaaagacgctgatattataaacacttgtaccttagcctctgaaccgattttgtgggctaaaaatatc
aaagaaggggttcacataaatgctgtcggggctcctaggcctgattggcgagaattggatccagaaatagttggtcatgcgataatatatacagacagca
gagaagctgccctcaacgagtctggtgatatcattcagtcacgtggggtgatacatgctgaaattggtgaagtaattaacaaagagaaagaagcattcag
agaaaggacaactatttataaatctttaggaatagcagtattggacgcagctgcagcacgtcttgcctatgatcttctttacaaataaaacatacataga
tttgggctctggttaaaattatggcttaatggacttataatataaatataatatgggtggttaatggaacatgtaaacacagtatttcagcaattaaaaa
attactcaaac
>cl_318299_4
taaaattgagagaggcgatgttattgacgaactctttggggtttgtataaagggatggagtaagagccgaatatcttctttatttcggcagaataaaggt
ctgcccattcctctgaaaatcacaaagggtcataataaggatggtagcatatacatgggcctcctgccaatattgcaactcttgaatcttgataaagatt
gtattcaagaacacgttacgaatgagacatctttatctgactcagaggaatctacctcattattttgtccaatcaatggacatcctgttgaatatttggg
atcaattggtgttggcaactctggagatgtaactcacattgaaagctctgttgctgcaattttagatcttcataatgcacccatccctgtatttattatc
accggagaaattggagtacaaacaatcaatcgaacatcagggaaaatcttgctaaatcatagttatactgaaatttcttcttgtggccgacgaaatgaca
atcctttggttcttggatatatttctggtgagacaagctgcagtatatcttctcattttacctgtcacgtttttcgaactaatagtgatgatttatccag
agaaattctactaacattagctgatggttttcatcgaactcattgggctgtataagaaaaaaaattgttgccttgatcatttgagagggaccaaatctgg
agtttcatgaaaaaaattatcacgttagaattgctacaaccttttaacttgatatataactataaattgtttgtgattgacacgattgttaactataacc
atttaacaaattattttataaaataacttgataatttctgttattgtgattgaaatgccttgtaagtatgtaatatagatatgcacaaattacttcattt
tagtatactgttcccctcctgataaaatcccccataaagatcacgttctttcacattgtccagccatactctacttggtctttattttgctctccgttca
caatatccactttcatacactatcttaacaatatcctttcattattcaattgtgcacaactattcttaatgacattaattaccaaatcatagcac
>cl_1445882_1
taaaattgagagaggcgatgttattgacgaactctttggggtttgtataaagggatggagtaagagccgaatatcttctttatttcggcagaataaaggt
ctgcccattcatctgaaaatcacaaagggtcataataaggatggtagcatatacatgggcctcctgccaatattgcaactcttgaatcttgataaagatt
gtattcaagagcatgttacgaatgagacatctttatctgactcagaggaatctacctcattattttgcccaatcaatggacatcctgttgaatatttggg
atcaatgggtgttggcaactctggagatgtaactcacattgaaagctctgtcgctgcaattttagatcttcataatgcacccatccctgtatttattatc
accggagaaattggagtacaaacaatcaatcgaacatcagggaaaatcttgctaaatcatagttatactgaaatttcttcttgtggccgacgaaatgaca
atcctttggttcttggatatatttctggtgagacaagctgcagtatatcttctcattttacctgtcacgtttttcgaactaatagtgatgatttatccag
agaaattctactaacattagctgatggttttcatcgaactcattgggctgtataagaaaataaattgttgccttgatcatttgagagggaccaaatctgg
agtttcatgaaaaaaattatcacgttagaattgctacaaccttttaactcgatatataactataaattgtttgtgattgacaagattgttaactataacc
attaaacaaattattttataaaataacttgataatttctgttattgtgattgaaatgccttgtaagtatgtaatatagatatgcacaaattacttcattt
tagtatactgttcccctcctgataaaatcctccataaagatcacgttctttcacattgtccaaccatactctacttggtctttattttgctctccgttca
ctatattcactttcatacactatcttaacaatatcctttcattattcaattgtgcacaactattcttaatgacattaattaccaaatcatagcac
>cl_85185_3
aacaagaaaagagaatcagggaattaaaagcttcagggaatacaaaaaaacaagcggagaaaaagcagaaagaggcactaacaaggaaacaagagaaaaa
tcgtaccaagaccaaaaaggatgaagatgaggatggaccgcaggagctgttagctagacctcaagaatatgtagtcaaatttgcattcccagaaccacct
acgcttcagccccctattttaggtctttacactgttacgtttagttatgaaggtcacaagccattgtttaaaaatgttgactttggcattgatatggaaa
ctaggatagcaattgtgggccccaatggtgtaggaaaatccactttcttaaagctacttgtaggagagttaactccgaaaaatggtgaagttaggaaaaa
ccatcgactaaaaattgggcgctatgatcagcattcaggagaacaccttacagcagaggaaacaccttctgagtatttaatgcgtttatttaatttgcct
tatgagaaagcgaggaagcaattaggtacgtttggtttagcatcccatgcacacacaataaaaaacaaagatttatcagggggtcagaaagccagagtgg
ctttggcagagttatgccttaatgctcctgatgtcctcattctcgacgaacctaccaataaccttgacattgaaagcattgatgctctagcagaagcgat
cactagctttaagggaggagttcttattgtttcccatgacgaacgccttattcgtgatacttcatgtaatttatgggttattgaagaacaaactattaat
gaaattgatggtggttttgatgactacaggcgagaattgttagaagagttaggtgaagtaataaacaatccaagtatttctgctcataatgctgcagatc
tttaacattatagctgttataatttttaaactgtgggttaggtttttacagatcatatatatgctgaaatgtgttactctttttaaattatatttacttt
acttatactaatgccaatttgttgggtgggttgaggctaaaaaaatccactacaaaaatgaaataaatttttatttcattata
>cl_1496628_6
tataatgaaataaaaatgtatttcatttttgtagtggatttttttagcctcaacccacccaacaaattggcattagtataagtaaagtaaatataattta
aaaagagtaacacatttcagcatatatatgatctgtaaaaacctaacccacagtttaaaaattataacagctataatgttaaagatctgcagcattatga
gcagaaatacttggattgtttattacttcacctaactcttctaacaattctcgcctgtagtcatcaaaaccaccatcaatttcattaatagtttgttctt
caataacccataaattacatgaagtatcacgaataaggcgttcgtcatgggaaacaataagaactcctcccttaaagctagtgatcgcttctgctagagc
atcaatgctttcaatgtcaaggttattggtaggttcgtcgagaatgaggacatcaggagcattaaggcataactctgccaaagccactctggctttctga
ccccctgataaatctttgttttttattgtgtgtgcatgggatgctaaaccaaacgtacctaattgcttcctcgctttctcataaggcaaattaaataaac
gcattaaatactcagaaggtgtttcctctgctgtaaggtgttctcctgaatgctgatcatagcgcccaatttttagtcgatggtttttcctaacttcacc
atttttcggagttaattctcctacaagtagctttaagaaagtggattttcctacaccattggggcccacaattgctatcctagtttccatatcaatgcca
aagtcaacatttttaaacaatggcttgtgaccttcataactaaacgtaacagtgtaaagacctaaaatagggggctgaagcgtaggtggttctgggaatg
caaatttgactacatattcttgaggtctagctaacagctcctgcggtccatcctcatcttcatcctttttggtcttggtacgatttttctcttgtttcct
tgttagtgcctctttctgctttttctccgcttgtttttttgtattccctgaagcttttaattccctgattctcttttcttgtt
>cl_329130_2_11
caaacctctggttggaggacaatggatggttgactgtgacatgattccaaaacttccaaatattacttttacacttggtggcaaaccttttactctctct
ggaaaggaatacatccttatggtttcccagtttggaaaaaatatttgcctttctggtttcattggccttgatgtccctcccccaatgggtccactgtgga
ttcttggagatgtctttattgggaagtattacacagagtttgacatgggaaagaacagagttggttttgctgaagcactttaaatccagttccttgagag
ttggtacaaaaagtacggtaaacaagtttggtgtagatatatagcctactgcatatacttatcaatttagtttacaattaggctatattgtttttggaga
ccctactctgattctgctttcttgataccgtatatggggtattaaaatattatattaaatcggtagactactctcaatatgaaattttttttattttatt
ttgcatgtttataatctatttattgggaaccgaagttacctattagttattaaagtatttactataaatttgtattttgttttgtgtcttgataattata
gttttattgtaaggttta
>cl_1120857_1_15
taaaccttacaataaaactataattatcaagacacaaaacaaaatacaaatttatagtaaatactttaataactaataggtaacttcggttcccaataaa
tagattataaacatgcaaaataaaataaaaaaaatttcatattgagagtagtctaccgatttaatataatattttaataccccatatacggtatcaagaa
agcagaatcagagtagggtctccaaaaacaatatagcctaattgtaaactaaattggtaagtatatgcagtaggctatatatctacaccaaacttgttta
ccgtactttttgtaccaactctcaaggaactggatttaaagtgcttcagcaaaaccaactctgttctttcccatgtcaaactctgtgtaatacttcccaa
taaagacatctccaagaatccacagtggacccattgggggagggacatcaaggccaatgaaaccagaaaggcaaatattttttccaaactgggaaaccat
aaggatgtattcctttccagagagagtaaaaggtttgccaccaagtgtaaaagtaatatttggaagttttggaatcatgtcacagtcaaccatccattgt
cctccaaccagaggtttg
>cl_404900_1
taccatatcataaagacccagtcaactataaaattatatcttttttttaacatgctagaaatagctgacagattgatgtcagcatttggtcaagatactt
tagatgctctgttttggactgctactgaaccaagagacagaaaacgagaacactttggaattttatttcatctagtggtttcaagcatttatgtagtcat
tcactcaggcattgttctattacaggcactttctttaaatgttgcaatcaattcagataacaaaggtcttttaacaatccttatttcaaataattttgta
gagcttaaaggagcagtattcaagaaatttgatcgtaataacctacttcagatatcttgcagcgacgttcgagagagatttcatatatgcattctcctct
ttatagttgttatacaaacaatgaaggaatactcttggaaagaagagcgcttatggatattgcttccagattgtcttttagtcttgggcacagaaatttt
aattgattgggtgaaacatgccttcatcattcgatttaatgacatccctatagattcttatagagacttcacactactcattgcttctgatcttattatc
tgcaagcaaaaatatgcttacagcgaccatagtgatttggtagctcgccgaatgggctttattccactcccactgggtgtggttatctttcgtattctaa
gtcaatcacttagtctctcaaatgctgttgcttttgtcttatttgtcatcggcttcttgtgtcttctaactttcagagttttaaatggagttataattct
tggaaaagcttgtgatttaattaatactgccgaacttcagaggtcaagaaacgcatccgaggctcttgacaaatcaaaagttatggattataataagact
ccctcctcgaagagcagtggcagtaccaatgtgacgcccttcagacagcgcaggcgaacgaaatcaagagaaggtagactatctgttggagataaaattg
aaaaccttcagctcaagttctcagagatttccgttgaaaatatcgggtctcctattgttccttctaaaatcttagataaactgaatacttctttagatga
cgaaatgactcaaggttatagcaatcagggaactgtatcgccacccaatgacagctctcgacgccctaaaagaagctcgagtagttccccagctctatct
tctgggttatgtaatcaagagggatttcttgattcttctggttcttccctacctccaagtactgacgaaaaaccagttttgggtttccttggtgagtctc
agtttggtcttatggccaatagtatggttaatttagccagtgtcggacttaaccaaggaataactgaccataattgttctgccacaataacgcaagctat
ttcacctgatatagttagtaaggacggtggctcttctctaattgaaagggaaaatatgttcgattttcatgatgttactgtggtaggtctttcaacttct
tttagcgaagacaacgatcttgtcatttgtcaagatactcctttaagttcagccaaaagttgccctagtatacagtcttcctactctattccagaaagac
tactggaacctcctaaaattttaaattgttctaaaaaagaatatttgacgtgtcttaatcaatctagtcaatttatgtatagttctggtgcttcaaatat
agataaacaagcgagtcataaggacaatttagttataaattctacttttgacgtcgaaataccggataaatttttctcaaatgttaaaccgaaagaagat
taaataatcttacagatttaacattgacacgagttaatgctcaaagaacaattgtttgttttaaagattttataattttaaaatttaatgtatctaagtc
tta
>cl_144963_1
taagacttagatacattaaattttaaaattataaaatctttaaaacaaaccattgttctttgagtattaactcgtgtcaatgttaaatctgtaagattat
ttaatcttctttcggtttaacatttgagaaaaatttatccggtatttcgacgtcaaaagtagaatttataactaaattatccttatgacttgcttgttta
tctatatttgaagcaccagaactaaacataaattgactagattgattaagacacgtcaaatattcttttttagaacaatttaaaattttaggaggttcca
gtagtctttctggaatagagtaggaagactgtatactagggcaacttttggctgaacttaaaggagtatcttgacaaatgacaagatcgttgtcttcgct
aaaagaagttgaaagacctaccacagtaacatcatgaaaatcgaacatattttccctttcaattagagaagagccacagtccttactaactatatcaggt
gaaatagcttgcgttattgtggcagaacaattatggtcagttattccttggttaagtccgacactggctaaattaaccatactattggccataagaccaa
actgagactcgccaaggaaacctaaaactggtttttcgtcagtacttggaggtagggaagaaccagaagaatcaagaaatccctcttgattacataaccc
agaagatagagctggggaactactggagcttcttttagggcgtcgagagctgtcattgggtggcgatacagttccctgattgctataacctggattcatt
tcgtcatctaaagaagtattcagtttatctaagattttaggaggaacaataggagacccgatattttcaacggaaatctctgagaatttgagctgaaggt
tttcaattttatctccaacagatagtctaccttctcttgatttcgttcgcctgcgctgtctgaagggcgtcacattggtactgccactactcttcgagga
gggagtcttattataatctataacttttgatttgtcaagaacctcggatgcgtttcttgacctctgaagttcggcattattaattaaatcacatgctttt
ccaagaattataactccatttaaaactctgaaagttagaagacacaagaagccgatgacaaataagacaaaagcaacagcatttgagagactaagtgatt
gacttagaatacgaaagataaccacacccagtgggagtggaataaagcccattcggcgagctaccaaatcactatggtcgctgtaagcatatttttgctt
gcagataataagatcagaagcaatgagtagtgtgaagtctctataagaatctatagggatgtcattaaatcgaatgatgaaggcatgtttcacccaatca
attaaaatttctgtgcccaagactaaaagacaatctggaagcaatatccataagcgctcttctttccaagagtattctttcattgtttgtataacaacta
taaagaggagaatgcatatatgaaatctctctcgaacgtcgctgcaagatatctgaagtaggttattacgatcgaatttcttgaatactgctcctttaag
ctctacaaaattatttgaaataaggattgttaaaagacctttgttatctgaattgattgcaacatttaaagaaagtgcctgtaatagaacaatgcctgag
tgaatgactacataaatgcttgaaaccactagatgaaataaaattccaaagtgttctcgttttctgtctcttggttcagtagcagtccaaaacagagcat
ctaaagtatcttgaccaaatgctgacatcaatctgtcagctatttctagcatgttaaaaaaaaagatataattttatagttgactgggtctttatgatat
ggta
>cl_190085_15
atatatcaaaaacttcaaatgttaaactgctgtgtgaatcatagaaatgacagggagacacgaaattcaggaacgcctgaggaaaaagtggaggaggatg
atgaggatgaattctttgaatgcaatgaaataaaccaagattcttcttcctcatgtagtaaggattatttctcttcatgggataaaccagaaggtcgtct
caagagatgtggtaatttaaaacttttaaaaagaaaagattttctctatgttcctattactcaagaagcagctccattcactgaggataagttggatgaa
cagactgatgagctcatgagactcggcactgactctgttgggtctagtcaaagggcacgatttatgtcatcatctcttctctctgatatggaatcattta
aggctgctaatcctggatctgttcttgatgactttgttaggtggtattctcctagggactggattgaagaggaagtaattaatgacgagggaaagaagac
tgttcaatgtggtcttagttctcgtatgctaatccagggtaatctttggcaggaagtctgggatagtgccaaccctgttcctgcccgaaggcaaaagaga
ctatttgatgacactagagaagcagagaatgtactccattggttcaattatatgtcaccgggcacactttgtctgaatcttttaccagtagtggttcatg
ctagtctttgtagactggcagaggaaccagttatctacactcttccagcaactgctacagatatattgcctcatcctcatcaccataatgcactatttgc
ccaattagaattagtggctcaaaggggtatcaggctttgtagacagcctccttcagtttctaattacaatttgctatttgaacaaattggtactttagaa
agaagtatagcaagagctcaaagccttcgcttaaagttattgggccacagtaaaatatctcccgaaagtgttaagccattctcactatcatacctatctg
aggataataaagaaggagaaataaatggttctaatttagaaaaactgccaccattggaaaggcttgttgtacagttattgcaaaatcttgatgttgttct
cgatgatggaccaaaaggtgctcaagctgctgccattaaaaggttgtttgctgaagctaaagatgcattattcgttgaagaacctcttgaggctccagag
gtcgtgaagcctaagacaggtccggagaaatgggattatcggaacaaagaaacgtcacgtgacattgaattgggaaaacctgcggggcgcgaatacctgt
taagagctcatgctgcctttcctgctgaccactcaagagttatgcctcatcgtttgtacgcagttatattgaaaaattcttttagaatggctggtgccat
ttctcaagacatactattttgctgaatttaatttacttaatttgtaaatcaaataggcctatgttgtggtcttgtctctgcgttaaatgacatcccaaga
tattgctagatggctatgttactgcatttcattatctatgggtatgtaaatacagtttaatgttttattttaataatattaatctgaatttttgaagctc
aaggccttaactagctacgtgtatgtttattactggagcgtaatttgataagacatgcctgcctgatatcactgatatcttatgtaccgtaccgtacgtg
aaaagtatgttataattgcttcagtttcttggaaaaattatgtcttggactttgacattctatctggtgcagttacttgtgtatgttcctacatacatta
acaacatatgaaatgtctaatttttctttggacttcaggcattatattttttttgacagttttctgatgttcctgaatattgcaatggcctaagtatctt
ttttatcattgtttgtgttttatctgttaaccaaagaattatgtgattgtatttactttttaatgcatgacattataagaataataataaacccactttt
ataattgtgtatgtagatttttatgaaaaaaaaaagtttagtctgaatgaggatatatctaggtttaaacttaaggaactggttttaaacaaattttcac
tttagtgatagcctaggtatccgttcatttttaggattcagcaaactgtctttgattttaaattcttctccatgtgtctagcgattaataacaatcttag
ttgctaaataatgatctagagtctagaccagtggttcccaaatggtggtccgcggacaggcagcggtccgcgaaccataaattaccaatctgcaacgtga
gtcgaataggaggaaaataatgccagaatattgctaatctgtttacccttcataaaataaataaattaaatcatattaaatattacaacaaaactataaa
cataaatttattacagattttcaagattagtacagcttttcaagattttctttacattgttctttattaagacttaacttctaagcatgtctaaaaatta
aaaatctactagcctattgtgtttttaattttaaagcagacataacaaacaaaacttatataacgatttgtattaaacggtaatggtgatggagtcaaga
ttatagaattttctaattagtaaatgtggcaccggtctcgtgctattggaaaattctctaccggtccgctaatcggaaaagtttggaaaccactgatcta
gacaataactttacttctctgtatttaatggccccctaagttgttaggatctttatttatctactaggggtttgatgatccttcaaatattgctgccact
gcaagggaataggtaactttttgttacccacttgtgatgtgacattaattcagtatccttgtcctattttttgaccccttggtcagttttcttgttggaa
tttgatactatagagctactttaaaatgtgtggaatatattggctgttaattattgtaaaccaatataaaacagagtcttcctctatatatttccatact
tttctgcatttctaccttttgcagccctctttgattttcctttattttccatttacataattatctataaaaaatcaataatttgccaaagggaactata
atatatttgaagaatatacaaattttccgtagtttataggcctatccaagcaatgaaaaaccccatagagtataatttcgaaggaataaagctgttaatt
agcaaattatatgcctttggccctttgagatttttctgaattttaaatggttgtttatcttagtgctccgccatgcatatgagcattcgtttgatcacga
agcattatttattgtttatatttgaactatatttttaaatatatatagggttatatgtacagtatatattgtacataattactaaagaatatcctactgc
cagaaggtctttacattaaattctagacatcatatgatccccattgat
>cl_1595211_1
atatatcaaaaacttcaaatgttaaactgctgtgtgaatcatagaaattacagggagacacgaagttcaggaacgcctgaggaaaaagtggaggaggatg
atgaggatgaattctttgagtgcaatgaaataaaccaagattcttcttcctcatgtagtaaggattatttctcttcatgggataaaccagaaggtcgtct
caagagatgtggtaatttaaaacttttaaaaagaaaagattttctctatgttcctattactcaagaagcagctccattcactgaggataagttggatgaa
cagactgatgaactcatgagactcggcactgactctgttgggtctagtcaaagggcacgatttatgtcatcatctcttctctctgatatggaatcattta
aggctgctaatcctggatctgttcttgaagactttgttaggtggtattctcctagggactggattgaagaggaagtaattgatgacgaaggagagaagac
tgttcaatgtggtcttagttctcgtatgctaatccagggtaatctttggcaggaagtctgggatagtgccaaccctgttcctgcccgaaggcaaaagaga
ctatttgatgacactagagaagcagagaatgtactccattggttcaattatatgtcaccgggcacactttgtctgaatcttttaccagtagtggttcatg
ctagtctttgtagactggcagaggaaccagttatctacactcttccagcaactgctacagatatattgcctcatcctcatcaccataatgcactatttgc
ccaattagaattagtggctcaaaggggtatcaggctttgtagacagcctccttcagtttctaattacaatttgctatttgaacaaattggtactttagaa
agaagtatagcaagagctcaaagccttcgcttaaagttattgggccacagtaaaatatctcccgaaagtgttaagccattctcactatcatacctatctg
aggataataaagaaggagaaataaatggttctaatttagaaaaactgccaccattggaaaggcttgttgtacagttattgcaaaatcttgatgttgttct
cgatgatggaccaaaaggtgctcaagctgctgccattaaaaggttgtttgctgaagctaaagatgcattattcgtggaagaacctcttgaggctccagaa
gtcgtgaagcctaagacaggtccggagaaatgggattatcggaacaaagaaacgtcacgtgacattgaattgggaaaacctgcggggcgcgagtacctgt
taagagctcatgctgcctttcctgctgaccactcaagagttatgcctcatcgtttgtacgcagttatattgaaaaattcttttagaatggctggtgccat
ttctcaagacatactattttgctgagtttaatttacttcatttgtaaatcaaataggcatatgttgtgttcttgtctctgcgttaatagacatcccaaga
tatatattgctagatggctatgttactgcatttcattatctatgggtatgtaaatacagtttcatgttgtattttaattatattaatctgattttttgaa
gctcaaggccttaactagctacgtatatgtttattactggagcgtaatttgataagacatgtctacttgatatcagtgatatgttatgtaccgtactgta
cgtgaaaagtatgttataattgcttcagtttcttggaaaaattgtctttgacttggacattctatctagtgcagttacttgtgtatgtttctacatacat
taacaacatatgaaatgtctaatttttctctggactttaggcattatatttttttttacagttttctgatgttcgtgaatattgcaatggcctaagtatc
ttttttatcattgtttgtgttttatctgttaaccaaagaattatgtgattgtatttactttttaatgcatgacattataagaataataataaacccactt
ttataattgtgtatgtagatttttatgaaaaaaaaaaagtttagtctgaatgaggatatctaggtttaaacttaaggaactgtttttaaataaattttca
ctttagtgatagcctaggtatccgttcatttttaagattcagcaaactgtctttgattttaaattcttctccatgtgtctggcgattgataacaatctta
gttgctaaataatgatctagagtctagaccagtggttcccaaatggtggtccgcggaccggcagtggtccgcgaaccataaattaccggtctgcaacgtg
agtagaataggaggaaaataatgccagaatattgttaatctgtttacccttcgtaaaataaataaataaaatcatattaaatattgcaacaaaactataa
acgtaaatttattacagattttcaagattagtacagcttttcaagattttctttacattcttctttattaagacttaacttctaatcaagtctaaaaatt
aaaaatcgactattgtgtttttaattttaaagcagacataacaaacaaaacttatataacgatttgtattaaacggtaatggtgatggagtcaagattat
agaattttctaattagtaaatgtggcaccggtctcgtgctattggaaaattctctaccggtccgctaatcggaaaagtttgggaaccactgatctagaca
ataactttacttctctgtatttaatggccccctaagttgttaggatctttatttatctactaggggtttgatgatccttcaaatatcgctgccactgcaa
gggaataggtaactttttgttacccacttttgatgtgacattaattcagtatccttgtcctattttttgaccccttggtcagttttcttgttggaatttg
atactatagagctactttaaaatgtgtggaatatattggctgttaattattgtaaaccaatataaaacagagtcttcctctatatatttccatacttttc
tgcatttctacctttatcagccctctttgattttcctttattttccattttcataattatctataaaaaatcaataatttggcaaagggaactataatat
atttgaagtatatacaaattttccgtagtttataggcctatccaagcaatgaaaaatcccatagagtataatttcgaaggaataaagctgttaattagca
aattatatgcctttggccctttgagatttttctgaattttatatggttgtttatcctagtgctccgccatgcatatgagcattcgttttatcacgaagca
ttgtttattgtttatatttgaactatatttttaaatatatatagggttatatatacagtatatattgtacataattattaaagaatatcctactgccaga
aggtctttacattaaattctagacttcatatgatccccattgat
>cl_289192_3
aattatgaaagtgacaatcaaacaaatacagattcctggggagaacaatctcccacaatcaagccatcaaattttgagttatatataaatattaattttc
caaaaaaagaagaacaatcagaagctgccgaacgaatggcgtctgaggtcgtaaatagcaaccgaacaatcgtcagcgggagcaatttcgtacaaatcaa
tattatcaacaatggcgctcctatttccaacccgacggtcttattgcagggatctgaaaaagatgtattatctggatctgaagatgcgactaaaatcaga
tcactaccgtggtggaaaacgtcagttgtgtaccagatatacccaagatccttcttcgataaaactggttcgggtaccggagacctaaagggtatcgttt
ccaaagcagattacctaaaggatataggaattggagccatttggataagccccatttatgtatccccaatggcagattttgggtatgatgtcgcagactt
caaggatatcgatcctatatttggcaacatggatgactttcacaatttgctacaagaaatgcataaaagagatattaaagtcattatggatttcgtgcct
aatcatagtagcaacatgcacgaatggttcgtgaagagcgtgaaaaatattcaaccctattcggactattacgtgtgggagaagcctaaaggaggcatga
actgcacatgtcttccaattcctcctaataattggctgagtgtgttcgggaaatcggcttgggaatggaatgaggaacgccaggagttctatctgcacca
atttttgaaggaacagccagatcttaacgtacgaaatccag
>cl_731752_1
aattatgaaagtgacaatcaaacaaatacagattcctggggagaacaatctcccacaatcaagccatcaaattttgagttatatataaatattaattttc
caaaaaaagaagaacaatcagaagctgccgaacgaatggcgtctgaggtcgtaaatagcaaccgaacaatcgtcagcgggagcaatttcgtacaaatcaa
tattatcaacaatggcgctcctatttccaacccgacggtcttattgcagggatctgaaaaagatgtattatctggatctgaagatgcgactaaaatcaga
tcactaccgtggtggaaaacgtcagttgtgtaccagatatacccaagatccttcttcgataaaactggttcgggtaccggagacctaaagggtatcgttt
ctaaagcagattacctaaaggatataggaattggagccatttggataagccccatttatgtatccccaatggcagattttgggtatgatgtcgcagactt
caaggatatcgatcctatatttggcaacatggatgactttcacaatttgctacaagaaatgcataaaagagatattaaagtcattatggatttcgtgcct
aatcatagtagcaacatgcacgaatggttcgtgaagagcgtgaaaaatattcaaccctattcggactattacgtgtgggagaagcctaaaggattcatga
acgtcacaggacttccaattcctcctaataattggctgagtgtgttcgggaaatcggcttgggaatggaatgaggaacgccaggagttctatctgcacca
atttttgaaggaacagccagatcttaacgtacgaaatccag
>cl_1004137_2
gaaatctctcttcgtgatgaggaatttgatagtgatttatttcaatctgccatagtagaaactcatccagcaaagcagataacaaactcttcgctggtca
actccttacctcctactggtgagcaaatgagtgagccacatcaggcacctgtcatctcaacttcatattctgtagcatcagcaacctccgctgcaacgtc
tcctatgtcacctgtagcatcttttggaaataaacttacatcacctcttgaacagattgaaaaagagagtggtgatactttcatatcaatctctatttcg
gatccgcagaagattggtgatggaatgggttcctacatggcctataaattaactactaatactagtataccatattttagaaaaaagaactggagtgtca
ccagaagatttagtgattttcttggtctacatagtaaattagttgaaaagcatcttcattctggtgtcatcattccaccggcacctgagaaagcagctat
tgcaacaaccaaaataaagcttggtagtgataaaaattctgatttttcctctgttgaattcattgaaaaaaggagagctgcactagagagatatatgaac
agaacagcgtctcatccaaagctcagaactgatcctgatttccgagaatttattgaacttgacactgaacttcctaaagctactcaaacctcagccatta
gtggggctggagttcttcgtctttttaatagagttggagaaactgttaataaaatggcttttaagatggatgaatctgatcagtggtttgaagaaaagac
tcaacaaattgaaagtctagataatcagttaagaaaacttcatgcagctatggaaggccttgttggttataggagagaattagccaatgcaactggaagt
tttgctaattctgcagctatattaagcagtgtagaggaacactcagcactaagtagagcccttcatcagttatctgaagcaacagatagagtgcatacta
ttcatcattctcaggctgatgcagatttctaccacctaagtgaaacaaccaaagattatataaatattattggagctgtcaaagaagttttccatgaaag
agttaaaacttatcaaacatggcaacatgctattgcaacattagcaaagaaaagagaaaacaaagcaaaaacggagctca
>cl_425517_1
gaaatctctcttcgtgatgaggaatttgatagtgatttatttcaatctgccatagtagaaactcatccagcaaagcagataacaaactcttcgctggtca
actccttacctcctactattgagcaaatgagtgagccacatcaggcacctgtcatctcaacttcatattctgtagcatcagcaacctctgctgcaacgtc
tcctatgtcacctgtagcatcttttggaaataaacttacatcacctcttgaacagattgaaaaagagagtggtgatactttcatatcaatctctatttcg
gatccccagaagattggtgatggaatgggttcctacatggcttataaattaactactaatactagtataccatattttagaaaaaagaactggagtgtca
ccagaagatttagtgattttcttggtctacatagtaaattagttgaaaagcatcttcattctggtgtcatcattccaccggcacctgagaaagcagctat
tgcaacaaccaaaataaagcttggtagtgataaaaattctgatttttcctctgttgaattcattgaaaaaaggagagctgcactagagagatatatgaac
agaacagcgtctcatccaaagctcagaactgatcctgatttccgagaatttattgaacttgacactgaacttcctaaagctactcaaacctcagccatta
gtggggctggagttcttcgtctttttaatagagttggagaaactgttaataaaatggcttttaagatggatgaatctgatcagtggtttgaagaaaagac
tcaacaaattgaaagtctagataatcagttgagaaaacttcatgcagctatggaaggccttgttggttataggagagaattagccaatgcaactggaagt
tttgctaattctgcagctatattaagcagtgtagaggaacactcagcactaagtagagcccttcatcagttatctgaagcaacagatagagtgcatacta
ttcatcattctcaggctgatgcagatttctaccacctaagtgaaacaaccaaagattatatgaatatcattggagctgtcaaagaagttttccatgaaag
agttaaaacttatcaaacatggcaacatgctattgcaacattagcaaagaaaagagaaaacaaagcaaaaacggagctca
>cl_1109231_1
gccattccagttctaccagctcttgctgtccgaccaacacggtgaatgtaggactttggaatatttggtatattatgattgattactaactcaaccaaag
gaatatctaatcctcgactagctaaatctgtagcaattaaaaatttaacatgagcagatttaaatctggaaagagctgctagtctttctttttgtttcat
catggaatgcaaacaaacactttctactccaagctcatttaacatcattttcaaaatctgtgtacttttacaagtgtcagtgaatattataactaaccct
ttcggatttatatctttaaattttaataatactgacaccatgcttgcatctttaacagcagagttcactaaaacatatcgttcatccagttgctgaacag
ttgcttgaagtccactagtttcccatagataaacatcacttgtggctaactccttcattcgttgcaatctgtcagttattgttgcagaaaaaagaagtgt
ttgccttttcaatggtaatgcattccatattgttttcaattgatcatcaaaccgaccatccattaatctatctgcttcatctaataccaaaaacttaatt
ctttttaatgtgaaatctggtgatgtttctagtatatcagctagcctaccaggggtagcaactataatgtgaggagttttactcaactcagctccttgac
ttactttatcaaatcctccaactataacacttagtttaagggaaacaggtgtgcccaaggccctgaattgatctgcaatttgaaaagccagctctctagt
tggagtaaggacaagggcataaattccataaggatcagctgagagtttctgaagtataggcaagacaaatgtcagagtctttccagacccagtttttgca
gaaccaataatatcacgtccctttaatgcttcaggtatacaatgaaattgaattggggttggcttttctagttttagttttcttagctgagttaaaatcc
aaggctcaagacattttaaatctttaaatattttgtctttagtttgatcacagaccatatcagccatttcttgtagctaaaggtaaaaacaaccaaattt
ataatatatggtacctgt
>cl_254813_1
gccattccagttctaccagctcttgctgtccgaccaacacggtgaatgtaggatttcggaatatttggtatattatgattgattactaactcaaccaaag
gaatatctaatcctcgactagctaaatctgtagcaattaaaaatttaacatgagcagatttaaatctggaaagagctgctagtctttctttttgtttcat
catagaatgcaaacaaacactttctactccaagctcatttaacatcattttcaaaatctgtgtacttttacaagtgtctgtgaatattataactaaccct
ttcggatttatatctttaaattttaataatactgacaccatgcttgcatctttaacagcagagttcactaaaacatatcgttcatccagttgctgaacag
ttgcttgaagtccactagtttcccatagataaacatcacttgtggctaactccttcattcgttgcaatctgtcagttattgttgcagaaaaaagaagtgt
ttgccttttcaatggtaatgcattccatattgttttcaattgatcatcaaaccgaccatccattaatctatctgcttcatctaataccaaaaacttaatt
ctttttagtgtgaaatctggtgatgtttctagtatatcagctagcctaccaggggtagcaactataatgtgaggagttttactcaactcagctccttgac
ttactttatcaaatcctccaactataacacttagtttaagggaaacaggtgtgcccaaggccctgaattgatctgcaatttgaaaagccagctctctagt
tggagtaaggacaagggcataaattccataaggatcagctgagagtttctgaagtataggcaagacaaatgtcatagtctttccagacccagtttttgca
gaaccaataatatcacgtccctttaatgcttcaggtatacaatgaaattgaattggggttggcttttctagttttagttttcttagctgagttaaaatcc
aaggctcaagacattttaaatctttaaatattttgtctttagtttgatcacagaccatatcagccatttcttgtagctataggtaaaaacaaccaaattt
ataatatatggtacctgt
>cl_909440_1
caagcatgaatattttaatataaaacgctgtaaatattaaataacaaacattatttaagaaattaataaaattaaaaatatatatatatataatataaac
gtgtttagggcatcgaacatgataataaataaaacaacatttacttaaatttgatatgcaaccgccattttttgttaactcataatattccctatgaatt
tttaaggttacattcataccttaacaggtcaaccggaaggcgatcgcgagtgcagaagtaacgaacttcaatacattgaactacatttgttaacaacatt
cttcatataaattgtacaaaaataaataaatagcacctttatcttttacaatatgaataaatatcgagcagcaactctacaagttaggctattgtgcaat
ataaaattgtattttaataaaatattgatgcaaatgatgaaaaataaaatgtttatattttatatctacaatacggcatcatctgtacatgcgtttttaa
gtatcaacatatttcgaaggcgttccaaaagaagactagaagtttctttaaggtcatattggtatatgtgaactccagacatggtatgcacaatcaactc
cccaacaccatctccaaggaaatcttcataagccaaagatagaacaggagatgaaaaaggcaatatttttactaggacccacttattctcttctttgggg
ttcgcatggtatatcaaaacagtctggccgtaagtcccaagaagaacttcatttacaccatcaaaatcaatgtcacaaacgagacaagaggtgaccacat
catagttatctgattgaggcagttgaaatcccacatgatccttttcaatatccctgtgaacaaagcatgcttccaatgaagtagcaatcactatatagtg
agagtcatcaagcttcttatcatccttcttggttaggcctattccttcaagtgcaggtaacgtgtatgatccataattgtagcgtttaaagaactttgaa
caagaagccggaaaatcaaaccttataaaacgtttgcttttgatcttaggagcatttgcatcataaagatcaacaaagaagatagaaacatttcctctgt
cgccgcacattgctgttattcttttactttcatcaggataggaaatatctaatcgaacagtaatatcattagcttcagtaaattctggaaacccattttt
agagctactaacttcctcaaatgaattcttatcacaagcagtatataaatgtacaacacaatcact
>cl_873888_1
agtgattgtgttgtacatttatatactgcttgtgataagaattcatttgaggaagttagtagctctaaaaatgggtttccagaatttactgaagctaatg
atattactgttcgattagatatttcctatcctgatgaaagtaaaagcagaataacagcaatgtgcggcgacagaggaaatgtttcgatcttctttgttga
tctttatgatgcaaatgctcctaagatcaaaagcaaacgttttataaggtttgattttccggcttcttgttcaaagttctttaaacgctacaattatgga
tcatacacgttacctgcacttgaaggaataggcctaaccaagaaggatgataagaagcttgatgactctcactatattgtgattgctacttcattggaag
catgctttgttcacagggatattgaaaaggatcatgtgggatttcaactgcctcaatcagataactatgatgtggtcacctcttgtctcgtttgtgacat
tgattttgatggtgtaaatgaagttcttcttgggacttacggccagactgttttgatataccatgcgaaccccaaagaagagaataagtgggtcctagta
aaaatattacctttttcatctcctgttctatctttggcttatgaagatttccttggagatggtgttggggagttgattgtgcataccatgtctggagttc
acatataccaatatgaccttaaagaaacttctagtcttcttttggaacgccttcgaaatatgttgatacttaaaaacgcatgtacagatgatgccgtatt
gtagatataaaatatgaacattttatttttcatcatttgcatcaatattttattaaaatacaattttatattgcacaatagcctaacttgtagagttgct
gctcaatatttattcatattgtaaaatataaaggtgctatatatttatttatttttgtacattttatatgaagatgttgttaacaaatgtagttcaatgt
atagaagtttgttacttctgctctcgcgaacgccttccggttgacctgttaaggtatgaatgtaaccttaaaaattcatagggaatattatgagttaaca
aacaatggcggttgcatatcaaatttaagtaaatgttgttttatttattatcatgttcgatgccctaaacacgtttatattatctatatatatatatatt
tttaattttattaatttcttaaataatgtttgttatttaatatttacagcgttttatattaaaatattcatgcttg
>cl_893886_5
gtgtttccaggtgcgtctttattacgattggttccttgtgccaggatcatgcaaatgttggaagcaagatttctacgccaaatttgcagttaaaaattga
aatattttgagcatataatattacattgtaaaatataaaatttaaaaagaatagaagttgaaagcactatattggactatatactctttgtaaatagaaa
attcgatttcttggagttcgaaaatcttcagtgaacatttgttatacattatttgtaggtaattttaactaggtttccattaccgattggcaagtggatc
aggttagacaatccaagttcgcatgcattatctctaagtattttggccatgttgtctagataatctaggtaggcctataggcctatactattaggtataa
atatttttttaaatgatgtatttaatttaaattatattattttttataaaaataacac
>cl_903487_2
gtgttatttttataaaaaataatataatttaaattaaatacatcatttaaaaaaatatttatacctaatagtataggcctataggcctacctagattatc
tagacaacatggccaaaatacttagagataatgcatgcgaacttggattgtctaacctgatccacttgccaatcggtaatggaaacctagttaaaattac
ctacaaataatgtataacaaatgttcactgaagatttccgaactccaagaaatcgaattttctatttacaaagagtatatagtccaatatagtgctttca
acttctattctttttaaattttatattttacaatgtaatattatatgctcaaaatatttcaatttttaactgcaaatttggcgtagaaatcttgcttcca
acatttgcatgatcctggcacaaggaaccaatcgtaataaagacgcacctggaaacac
>cl_904943_5
cgaaatggttccctccgatagcgacgatgaacgggatatacctgacggcccaggagcgacaaacattccacccacaatttacgtcattaggtttcacccg
aatactcgaaaagaagctgtggaatggctgctggagaaaatagaagccaagcaaaagtatggaggagctgaactgtttgtcagatgtgaacctcaaaaac
agggcctagaagtgattgttcacgtttctgcaacgaaaataaagcttcttgaagtagctgaagcaatagaacttcagaagaaaacttcagctggccttgt
gcaggaatttagtgtccgagatttggatcagtttctatatgcgggcaaaagtttagacaccgtattaacttcttctgagagagaattctgcgtccgacac
gagcttgaaggaatccgttccaaacctgaagacgcccacatacccggataccctgagataaaaattttccccgggcaatccgttgttgacgtttacattc
gtgaggaactgattacctccttttaccctctgcacgatcgccacgtgttggaagatctcggcaacaggtggtacaagtcgctttggaatggggcctcatt
agatgaaattagaagttatttcggcgagtcggtcgccatgtacttcggcttcttgggattctacacattaactctggtagctccggctcttttgggagtt
tctcagatgttcttctccgtcgatacgctatccgaacatgccttcttcgctgcttttaacctcgtctgggtcactgtcttcttagagttatggaaaagga
aatgttctgaactcgcttactcttggggtactttagaacgagtgggacccccagttgctagaataaagtacaagggtgatgttcgacaaaatcccatcac
caaccggttcgagccattttacccgtcatggaagac
>cl_342752_10
gtcttccatgacgggtaaattgtgtttgaaccggttggtgatgggattttgtcgaacatcacccttgtactttattctagcaactgggggtcccactcgt
tctaaagtaccccaagagtaagcgagttcagaacatttccttttccataactctaagaagacagtgacccagacgaggttaaaagcagcgaagaaggcat
gttcggatagcgtatcgacggagaagaacatctgagaaactcccaaaagagccggagctaccagagttaatgtgtagaatcccaagaagccgaagtacat
ggcgaccgactcgccgaaataactcctaatttcatctaatgaggccccattccaaagcgacttgtaccacctgttgccgagatcttccaacacgtggcga
tcgtgcagagggtaaaaggaggtaatcagttcctcacgaatgtaaacgtcaacaacagattgcccggggaaaatttttatctcagggtatccgggtatgt
gggcgtcttcaggtttggaacggattccttcaagctcgtgtcggacgcagaattctctctcagaagaagttaatacggtgtctaaacttttgcccgcata
tagaaactgatccaaatctcggacactaaattcctgcacaaggccagctgaagttttcttctgaagttctattgcttcagctacttcaagaagctttatt
ttcgttgcagaaacgtgaacaatcacttcttggccctgtttttgaggttcacatctgacaaacagttcagctcctccatacttttgcttggcttctattt
tctccagcagccattccacagcttcttttcgagtattcgggtgaaacctaatgacgtaaattgtgggtggaatgtttgtcgctcctgggccgtcaggtat
atcccgttcatcgtcgctatcggagggaaccatttcg
>cl_830402_1
cagtaacttttggttattatatctatttgataacacaattgttaattcattgaagtcttaacaaataaatattaaaaaatgtctgttttagacctggata
aatgttttgatgttgcttttgagcttgctaaaaccgctggggcaattataaaatcggccattaacaagaagaaggaaatcgggacaaaattgtctttcag
agatttagttactgaaacagacacagctgtagaggaccttgtaattaaaagcttagcagaagcatttcctactcacaaatttattgctgaagaatcagtt
tcagcagggtctaagtgtggatggacggatgacccaacttggatcattgatccagttgatggaaccatgaatttnattcatagctttccttatacttgca
tttccattggattctgggttaataaagctccagaaattggcattatatataacccaaatctagaacatatgtttactgctcgcaaaggaaaaggtgcctt
ccttaatggggaaaagattaatgtatctggacaaacagatctctctaaagcactgtagattagctagatgggagtgagagatgacccaaagaaaatggat
attatcattggtaattttcacaaaataatgactcgtgctcaaggagtacgtagtatgggatcagcggccctaaatatttgctcaattgcacaaggaggca
ttgatgcctattatgaaattgggattcatgcttgggatatggctgctggagttttgatggtaactttgtgtttgatggtggggagttcaatattctagac
agacgcattctctgtggggcttccaaagaaattgtagagcaaattgctggcattctggagatctactcagaagagagagattgaagcaattagagattta
agtattttacattcataagtaaattattttttagcaaaatatgatcgttaattgctgtattttaaatttctttaaatgcagctatttttactatgtaaag
tatttttaatatttatgaataggacatgcctgaatttatatttcgatttccataattttataaatatttatgagaaaattattattataaagtaattaga
tctttaacagagcaatatatataatttttatacatacttcataaaagtagctttatcgttattttatttatatttattatatatatcttttgtcacatca
agctattaaatacttttagttttgagtttttgtacttttaatttataatatttggtattt
>cl_179035_1
cagtaacttttggttattatatctatttgataacacaattgttagcctaattcattgaagttttaacaattaaatattaaaaaatgtctgtattagacct
ggataaatgttttgatgttgcttttgatcttgctaaaacggctggggcaattataaaatcggccattaacaagaagaaggagatcgggacaaaattgtct
ttcagggatttagttactgaaacagacacagctgtagaggaccttgtaattaaaagcttagcagaagcatttcctactcacaaatttattgctgaagaat
cagtttcagctgggtctaagtgtgtattgactgatgacccaacttggatcattgacccagttgatggaaccatgaattttgttcatagctttccttatac
ttgcatttccattggattctgggttaataaagctccagaaattggcattatatataacccaaatctagaacatatgtttactgctcgcaaaggaaaaggt
gccttccttaacggggaaaaaattaatgtatcaggacaaacagatctctctaaagcactagtattcactgaaatgggagtgagagatgacccaaagaaaa
tggatattatcattagtaattttcacaaaataatgactcgtgctcaaggagtacgtagtatgggatcagcggccctaaatatttgctcaattgcacaagg
aggcattgatgcctattatgaaattgggattcatgcttgggatatggctgctggagttttgatggtaacagaagcaggaggatatgttagcgatgttgat
ggtggggagttcaatattctagacagacgcattctctgtggggcttccaaagaaattgtagagcaaattgctggcattctggagatctactcagaagaga
gagattgaagcaattagagatttaagtatttaacattcataagtaaattattttttagcaaaatatgatagctaattgctgtattttaaatttctttaaa
tgcagctatttttactatgtaaagtatttttaatatttatgaataggacatgcctgaatttatatttcgatttccataattttataaatatttatgagaa
aattattatgataaagtaattagatctttaacagagcaatatatataatttttatatatacttcataaaagtagctttatctttattttatttatattta
ttatatatatcttttgtcacatcaagctattaaatacttttagttttgagtttttgaacttttaatttataatatttggtattt
>cl_1303647_17
atggcataaaaataactaatatacaacataaaacaattcaattttaaattaaaacaaaatctataaataaaaaaatgcttatagaaaacatgtagcctag
ctactgtaattaataattatgacttgaaaattaatatatttttgagagacaaagaattaacctacttacagtagatagcaaagaaataatataaattagg
aatacaaaaattgtttaaacaaaatacaagtctcttgcagaaaaaaattctaaaatctatgaaaaattcattgacacatcatgaaaatttcatattctct
ttttgtatgttccggatcttttaaatggatttgcaaatccaagaaagtttccattttgaccttacaaacaacacagagctcatcaattcgaccattctga
gaatacttttcagctcgcaacctgtaagccaatctgttcaaatgcagcaatccatcattcatatcttgatactcgtttacttccagcagttcaatacctt
ggtgaagtgagtaaacaatattctcattaatctcaatcccagtttgagttctgggatgcaatatttcatcctcaggcacttgattccatttatatgctac
aggacaatgaactggttctaggtattcgcgctcttcactaagcaaattaagtacttgctcttttaaactctcctggacctttagcaaagatttttcactg
atatcttctaactcatccaagactgaactcatcaaataacgaattgtgttgacctgtaagaaatccttgctgttaaaattgaaatcaaaggcaacttcta
agtcatcttcttcatagatagctcttccagtagattgatcgaaacctaaaccgaagatagctcccgtataagcagttctagaatcgtttgatcttaattc
agctactggtgaaaaaagaagcaggcacaaagctagaattccgggcacacaaggcattaaagtagtactacggagagtgactgcattcccattagggttt
aacacaacaaaacaagaaatgagcattctgtcatatggaagttcaggggacaaatccagagcagtagagttcactgaatttctatcaagtctcacagact
tcgatgagctggttcttgaaagggaaataaaagtcatttcaagtggactatatgggccacgcaaatgctgcctaatgttctgcgtttggtggaatgaatc
ctgagcaactgaagacgtggttgaagaagcagaggaaaaattaaggcgattcttgggtcgttgaacttcagggccataaagggaacgaagcatatgattt
tgctgggaaatcgatgattcttttgatttgactgcaaagtggcctttaataagttggtcattgatactagtaggatcattatctctaaataaggtcaggc
gaatcacattgttaaccacactgtaaatctttgctttgaacttcttatattttagatttgaaattaaccaacttttgcaaacattgctccattcttcacg
ctcatttacgacattaggtataggc
>cl_587878_1
atggcataaaaataactaatatacataaaacaattcaattttaaattaaaacaaaatctataaataaaaaaatgcttataaaaaacatgtagctactgta
attaataattatgacttgaaaattaatatatttttgagagacaaagaattaacctacttacagtagatagcaaagaaataatataaattaggaatacaaa
aattgtttaaacaaaatacaagtctcttgcagaaaaaaattctaaaatctatgaaaaatttattgacacatcatgaaaatttcatattctctttttgtat
gttccggatcttttaaatggatttgcaaatccaagaaagtttccattttgaccttacaaacaacacagagctcatcaattcgaccattctgagaatactt
ttcagctcgcaacctgtaagccaatctgttcaaatgcagcaatccatcattcatatcttgatactcgtttacttccagcagttcaataccttggtgaagt
gagtaaacaatattctcattaatctcaatcccagtttgagttctgggatgcaatatttcatcctcaggcacttgattccatttatatgctacaggacaat
gaactggttctaggtattcgcgctcttcactaagcaaattaagtacttgctcttttaaactctcctggacctttagcaatgatttttcactgatatcttc
taactcatccaagactgaactcatcaaataacgaattgtgttgacctgtaagaaatccttgctgttaaaattgaaatcaaaggcaacttctaagtcatct
tcttcatagatagctcttccagtagattgatcgaaacctaaaccgaagatagctcccgtataagcagttctagaatcgtttgatcttaattcagctactg
gggaaaaaagaagcaggcacaaagctagaattccgggcacacaaggcattaaagtagtactacggagagtgactgcattcccattagggtttaacacaac
aaaacaagaaatgagcattctgtcatatggaagttcaggggacaaatccagagcagtagagttcactgaatttctatcaagcctcacagacttcgatgag
ctggttcttgaaagggaaataaaagtcatttcaagtggactatatgggccacgcaaatgctgcctaatgttctgcgtttggtggaatgaatcctgagcaa
ctgaagacgtggttgaagaagcagaggaaaaattaaggcgattcttgggtcgttgaacttcagggccataaagggaacgaagcatatgattttgctggga
aatcgatgattctttagatttgactgcaaagtggcctttaataagttggtcattgatactagtaggatcattatctccaaataaggtcaggcgaatcaca
ttgttaaccacactgtaaatctttgctttgaacttcttatattttagatttgaaattaaccaacttttgcacacattgctccattcttcacgctcattta
cgacattaggtataggc
>cl_1236626_1
gacaggttggagatggaaatactgaccatgcttattggggtcgaccagaagagatgaccatgttcagaccttcctggaaaattgacgaaggctgtccagg
ttctgaccttgctggagaaacagctgctgctttggctgctgcctctattgtatttaaggacgtcgatggtgcctactcgagtcagctgttatctgcagcc
caggatttattcacttttgcagaccagtttcgaggcacctatgaccaatgcatcacaaatgctggacagttttaccaatccttcagtggatttggagacg
aactcgcttggtcggcgctttggctgtacaaggccacaggtgataccacctacctggacagagcacgtggctttattgatgaattcggactcctctatta
cgcggattcctttgactgggatagtaaaacagcaggtgtttacgcacttatggccgaacttgacggaagtgccacgtatacggacaagcttattgaatac
gtggacaaattgatgtatgaaaagccatacagtcctcaaggaatgatcttcatgcaggagtggggatccctccgccacgcggccaacgtcgccttcgttg
gagttcgagcggcttctctgggtcttaactctgccacctacaacgcttgggctcagactcaagcagattacatgcttggttctactggacgatcctacgt
ggtaggatatggcaacaaccccccacagagaccccatcatcgctccagttcttgtcctgatgaaccagctacttgtgactcctcctacttgagcatggat
gccccgaatccacagacactttttggagcactcgttggaggacctgacataaatgaccaatacattgacgacagaaatgattaccagcacaatgaggttg
cctgcgactacaatggcctgttttctggtctcatggctgctatggctgaacttcactagtatattcactatacatgagtcatccgactattatgttttga
actttttagcaggttcaagtacaatttttcatatatatatctttccttatataaatagctgttactgcatgtataagtgtgattaagtgccaaagcatcc
catcatctttactattttataactaagataaaaaatttcaattaa
>cl_514797_1
ttaattgaaattttttatcttagttataaaatagtaaagatgatgggatgatttggcacttaatcacacttatacatgcagtaacagctatttatataag
gaaagatatatatatgaaaaaatatacttgaaactgctaaaaagttcaaaacataatagtcggatgactcatgtatagtgaatatactagtgaagttcag
ccatagcagccatgagaccagaaaacaggccattgtagtcgcaggcaacctcattgtgctggtaatcatttctgtcgtcaatgtattggtcatttatgtc
aggtcctccaacgagtgctccaaaaagtgtctgtggattcggggcatccatgctcaagtaggaggagtcacaagtagctggttcatcaggacaagaactg
gagcgatgatggggtctctgtggggggttgttgccatatcctaccacgtaggatcgtccggtagaaccaagcatgtaatctgcttgagtctgagcccaag
cgttgtaggtggcagagttaagacccagagaagccgctcgaactccaacgaaggcgacgttggcggcgtggcggagggatccccactcctgcatgaagat
cattccttgtggactgtatggcttttcatacatcaatttgtccacgtattcaataagcttgtccgtatacgtggcacttccgtcaagttcggccataagt
gcgtagacacctgctgttttactatcccagtcaaaggaatccgcgtaatagaggagtccgaattcatcaataaagccacgtgctctgtccaggtaggtgg
tatcacctgtggccttgtacagccaaagcgccgaccaagcgagttcgtctccaaatccactgaaggattggtaaaactgtccagcatttgtgatgcattg
gtcataggtgcctcgaaactggtctgcaaaagtgaataaatcctgggctgcagataacagctgactcgagtaggcaccatcgacgtccttaaatacaata
gaggcagcagccaaagcagcagctgtttctccagcaaggtcagaacctggacagccttcgtcaattttccaggaaggtctgaacatggtcatctcttctg
gtcgaccccaataagcatggtcagtatttccatctccaacctgtc
>cl_1392278_2
acataaatgacagaaaacaacaccaggtatcgattgtggctcattagttcctgatcactcatagcagcaaaagtgtaagcttcggtaatgccattaatgg
ccaggaatacgacgtagatgcattgagctctcattaattgagtcccaacatcacataaatgatcccctccgtagagccagagcagtgcgtgagagtagga
ccatccaaataccagtatcaccaaactgatatgtatcagattcttcaaaatatttttcaacatgtctgacaccatttcaattttcattttttcctgatct
ctaataagaatgcccctctgtaaagtttgagcaaagaatttgtaagcagctgcttcaatgcttctaaacactagtcgagctgccagtgaccctaagttgt
tcacaacctgataaaccccttgttgcgataaagtaattagggggaagaaattcatcaaatatagttctccttctgtcagagcttccttcagccaaccctg
cttaaaaaaactccaagaaactgaccataattcagaatctatttcattcttaatatcttttgtttgaaatgaaggtaagagatccttccagttgttgatc
aatagggattctgtagatttcttcttgagcatatatgcaaaataagagtagtaaagtatgcaataaagcatagatccagcaacataagatagtccaaaaa
tgagaagggcatcagatggaaagaagtaaattccaagtgcaagcaaaattgatcttaacaattgcatcaagccctcaatgagaaccttagtcttagccca
taggtgtaattcggacaaaacatatggaacctcagtagcaacttcaatgagaatggaagagattataagaatcacgcatgatttataatgtacttcagga
ggacttctcataacatgaatccaaatcccccatccaaggatagagagaggtatagaaaatgctgaaccaagccaaactaaa
>cl_712679_3
tttagtttggcttggttcagcattttctatacctctctctatccttggatgggggatttggattcatgttatgagaagtcctcctgaagtacattataaa
tcatgcgtggttcttataatctcttccattctcattgaagttgccactgaggttccatatgttttgtccgaattacacctatgggctaagactaaggttc
tcattgagggcttgatgcaattgttaagatcaattttgcttgcacttggaatttacttctttccatctgatgcccttctcatttttggactatcttatgt
tgctggatctattctttattgtatactttactactcttattttgcatttatgctcaagaagaaatctacagaatccctattgatcaacaactggaaggat
ctcttaccttcatttcaaacaaaagatattaagaatgaaatagattctgaattatggtcagtttcttggagtttttttaagcagggttggctgaaggaag
ctctgacagaaggagaactatatttgatgaatttcttccccctaattactttatcgcaacaaggggtttatcaggttgtgaacaacttagggtcactggc
agctcgactagtgtttagaagcattgaagcagctgcttacaaattctttgctcaaactttacagaggggcattcttattagagatcaggaaaaaatgaaa
attgaaatggtgtcagacatgttgaaaaatattttgaagaatctgatacatatcagtttggtggtgctggtatttggatggtcctactctcacgcactgc
tctggctgtacggaggggatcatttatgtgatgttgggtctcaattaatgagatttaaattcagctacggcttadgtcctggccattaatggcattaccg
aagcttacacttttgctgctatgagtgatcaggaactaatgagacacaatcgatacctggtgttgttttctgtcatttatgt
>cl_706799_2
tgaaagaatccacatcatcagttaaaaagattaataataaattacttttaaagaatatttcaaatgttgatgaagaaatcgagagtaatgtagtttcatt
gataaattataatttagtgactatcaaattcaccgtatgcgaacaattttcgtattcgggttttgattattgctctgaaaagaaaattgaaccagtatgt
tgccaaaatggagtatgtaagaatgttcttcaagctattgagttccaatttcgacacaacggaactcaaggaatcaaagaagtttgggccaaactgttcc
tgacttcaatttatcattcaaagccatttctgcagtattttaaagtttcctttcaatggctaggcgacaatgaaacggaggtctttcaaagaagcggtag
ccctgggtacattactggaaaaccaattctactagggagacttatgactaatgagtctagtgaaggtgactcagaaaagcaaagttggatagagatggat
aaaaacccgaaaaattggttgactctaatctcaactgcatctgatatttcttgtaaccgcagaatccaagtgaattttcgtgagaacttgagaaccggtt
gcttaataccagttcctagtaacgagattacacataactgcaaagaactgagaaaaaacattgttttatttatgttgggcccaatccttcaagatttaga
aaatttaaaagttgggatgtatggggattcaaatttaaatatcccagaagaatgggtttctcttttactggatagaaaactcttaaacattttgaattat
gatacagaatctgtagaatccaatgatgtatgtgcaaatgtgataacggcaattgagatagagattgcctttgtctatcagggacccttttccaatcctc
aagctaagattgttggagctttgatcaatagtggacccgttaaagacttgttcccagtttgttccaatggcctaatgtgttctcgattgctcgaggaaga
gaaatcacgtccaataagtgtcgaactgtcttcaagcgtcatttttatcgatgtcagcaagtccgctgaaagacaatacccgcagccaccagcttttgat
attaaattgccccatgacttcttttacccattcttgccttccatcgcaagttcgaacttaaaatctagtcctttcttcaggttatcttcgctcgtgtttt
tattaaaatacattttgacctaatgtgtccaactaatttaatttagtcatataaaaaataattaaattatttattactttgtaatacttttatatcatta
aatttataaatcat
>cl_380569_2
atgatttagaaatttaatgatataaaaagtattacaaagtaataaataatttaattattttttatatgactaaattaaattagtggaacacattaggtta
aaaggtattttaataaaaacacgagcgaagttaacctgaagaaaggactagatttggaattcgaacttgcgatggaaggcaagaatgggtaaaagaagtc
atggggcaatttaatatcaaaagctggtggctgcgggtattgtctttcagcggatttgctgacatctataaaaatgacgcttgaagacagttcgacactt
attggacttgatttctcttcctcgagcaatcgaaaacacattaggccattggaacaaactgggaacaagtctttaacgggtccactattgatgaaagctc
caacaatcttagcttgaggattggaaaaaggtccctgatagacaaaagcaatctctatctcaattgccgttatcacatttgcacatacatcattggattc
tacagattctgtatcatagttcaaaatgtttaagagttttctatccagtaaaagagaaacccattcttctgggatatttaaatttgaatccccatacatc
ccaacttttaaattttctaaatcttgaagaattgggcccaacataaacaaaacaatgttttttctcagttctttgcaattatgtgtaatctcgttactag
gaactggtattaagcaaccggttctcaagttatcacgaaaattcacttggattctgcggttacaagaaaaatcagatgcagttgagattagagtcaacca
atttttcgggtttttatccatctctatccaactttgcttttctgattcaccttcactagactcattagtcaaaagtctccctagtagaattggttttcca
gtaatgtaaccagggctaccgcttctttgaaagacctccgtttcattgtcgcctagccattgaaaggaaactttaaaatactgcagaaatggctttgaat
gataaattgaagtcaggaacagtttggcccaaacttctttgattccttgagttccgttgtgtcgaaattggaactcaatggcttggagaacattcttaca
tactccattttggcaacatactggttcaattttcttttcagagcaataatcaaaacccgaatacgaaaattgttcgcatacagtgaatttgatagtcacc
aaattataatttatcaatgaaactacattactctcgatttcttcatcagcatttgaactattctttaaaagtaatttattattaacctttttaactgatg
atgtggaatctttca
>cl_573761_9
tcgagttgtttacacgaagataccttatgaccttgaggtcgtttaagctggtcataattagttgggtgatttgttgaaatacccaattgaatagacgtta
aagcgccatggacaccatcctagcgtcgccacaaagagttctttattctcaagtttcggccgaggaattgacagctaagatcgcctccaagaacctcctc
ttgaagagatctgtgactcctgacagtgactacggctctttgagtccctcttgctcacccccggttagtcccaactcgatcgcccacagggatccctggt
ccctgttcacgaatatgactcaagtgtcatcccaagtgccgtcccaagtgtcatcgtacgtggggacttacgactctcaaaatatggcgcccgattacat
ttataatttgtccgccagtccctacattacccttctaccggctgccaccaaaatgatgatgacccaatccggtagagagaccccgatgatgctgccgtgt
cccttgaggatcgagtccgcgtcggtagctgactctaccaccgcgacgccttcctttggaggagaaatgaagcctttcatcgtcaggcaactcgtctcgt
cgcccttgagttccatcgaaaacactcgacagtgcccccctacccctgcatcctcccctacaggcacagcctcctcctcgaacgaagagatagaggtaaa
gtctccggcgccttcgagtatcacttcagcttccccttctccgtcgtgtcgcggcagccacttgaaggctaagagctcgtcctcgaggagcaggaagatt
cggtcgggcagagacttgaacgaaggagtgaggaagaagcgaagattggccgccaacgcccgcgagaggcgacgaatggacaacctgaaccaggccttcg
acaggctcagggcggtcctcccccagctcacggacgacaggaaattatccaaatacgacccccttcaaacacaaacctacataacgacactcgacgaatt
attagtttaatcttcgtgaagatccttcgtgaa
>cl_191039_13
tcgagttgtttacacgaagataccttatgaccttgagatcgtttaggctggtcataattagttgggtgatttgttgaaatacccaattgaatagacgtta
aagcgccatggacaccatcctagcgtcaccacaaagagttctttattctcaagtttcggccgaagaattgaccgctaagatcgcctccaagaacctactc
ctgaagagatcagtgactcccgacagtgactacggctctttgagtccctcttgctcacccccggttagtcccaactcgatcgtccacagggatccctggt
ccctgttcacgaacatgactcaagtgtcatcccaagtgccgtcccaagtgtcatcgtacgcggggacttacgattctcaaaacatggcgcccgattatat
ttataatttgtccgccagtccctacatcacccttctaccggctgccaccaaaatgatgatgaaccaatccggtagagagaccccgatgatgctgccgtgt
cccttgaggatcgagtccgcgtcggtagctgactctaccaccggtacgccttcctttggaggagaaatgaagcctttcatcgtcaggcaactcgtctcgt
cgccgctgagttccatcgaaaatactcgacagtgtcccccgacccctgcagcctcccccacaggcacagcctcctcctcgaacgaagagatagaggtaaa
gcctccggcgccctcgagtatcacttccacttcgccttctccgtcgtgtcgcggcagccacttgaaggcgaagagctcgtcctcgagaagcaggaagatt
cggtcgggcagagacttgaacgaaggagtgaggaagaagcgaagattggccgccaacgcccgcgagaggcgacgaatggacaacctgaaccaggcctttg
acaggctcagggcggtcctcccccagctcacggatgacaggaaattatccaaatacgacacccttcaaatggcacaaacctacataacgacactcgacga
attattagtttaatcttcgtgaagatccttcgtgaa
>cl_1024324_1
ttataactatttgataacacaaattcaaaatatagctatataagttagttaattaatgatagtttaaattactttatttattattatcattaaaaaacaa
aatattttaaaggatgagcaaagttataaaaggtgttgagggagcgatgaggggataccgtccccaagttgactggggaggggaggaagggtctgccacc
atcaaggttgggggtcacaatgtcaagctggccacgtcaggctggcgaagaaggtgtctctttattctcctgacggcgctgatcctcatagcgatcttga
acttcattctcactctgtggcttcttcggaagattagctttaacacggaaggagctggcagtctacgcatcgtggtcggtggcgtcgaactggatggcat
ttcaagactagatcacgagctaacggtttccaaaatcaaggggaagccgaacaaggacctcgaaatcattggttacctgaacatttctggggctttaatg
actgacggaggaaatgttggctcaggcttcgttttagattcatcaggactctcagtatcgagcaaagcatttacactaaacaatgacaagggtgagctta
tgtttgaggctaattcgaatggtactagagtgggggccaaattttttaccgttacaggagacggtggagccatgtttaaaggagcgctacagacggagag
cctgttaggagatgacgttcacgaattcagagtggaaagtaaaacccggtcggtgtacggacaagcggccaaccttctgcgagtagaagccagagacggg
gacgtaactgccacgtccctttatgacgcaacccttacttcacgtcaaggaaagtttaggtttgaaagtcctaatcttttcatgcccaatctgatcatca
taggggaggaggttgcatcggccgaagttctgtcaacagggcaaccgccaatagatacccaaattccaagacccgaaactgaccctctaaaatggaattc
tgaaagggggggaggggacgaggaagaaaacattgaggttttccaggtgtgcgtctgcccgaacggtcgactgttcttatcagcggccgattccgtctgc
aatccagacgaattcacttgcaaatgacggaaggaactcaaaaatcgcgtccatcaagaccagcgagctatttccgatacggaatccagagcgcttctcg
gacgccgctatcagctttcgaaagaggctccgaaaccatttgaagaaatgaagaaaaaaatcaagaatttatacatttttcaaagtgttttttttatata
aaaattagtttttttagattttgaaaatataaaatttt
>cl_383792_1
ttataactatttgataacacaaattcataatatatataatttagttaattaatgattgtttcaattacttaatttattattatattttgaaaacaaaata
ttttaaaggatgagcaaagttataaaaggtgttgagggagcgatgaggggatatcgtccccaagttgactggggaggggaggaagggtctgccaccatca
aggttgggggtcacaatgtcaagctggccacgtcaggctggcgaagaaggtgtctctttattctcctgacggcgctgatcctcatagcgatcttgaactt
cattctcactctgtggcttcttcggaagattagctttaacacggaaggagctggcagtctacgcatcatggtcggtggcgtcgaactggatggcatttca
agactagatcacgagctaacggtttccaaaatcaagggaaagccgaacaaggacctcgaaatcattggttacctgaacatttctggggctctaatgactg
atggaggaaatgttggctcaggcttcgttttagattcatcaggactctcagtatcgagcaaagcatttacactaaacaatgacaagggtgagcttatgtt
tgaggctaattcgaatggcactagagtgggggccaaattctttaccgttacaggagacggcggagccatgtttaaaggagcgctacagacggagagcctg
ttaggagatgacgttcacgaattcagagtggaaagtaaaacccggtcggtgtacggacaagcggccaaccttctgcgagtagaagccagagacggggacg
ttacggctacgtccctttatgacgcaactcttacttcacgtcaaggaaaatttaggtttgaaagtcctaatcttttcatgcccaatctgatcatcaaagg
ggaggaggatgcatcggccgaagtccttgcaacacggcaaccgccaatagatacccaaattccaagacccgaaactgaccccctaaaatggaattctgga
agggggggaggggatgaggaagaaaacatcgaggttttccaggtgtgcgtctgtccgaacggtcgactgttcttatcagcggccgattccgtctgcaatc
cagacgaattcacttgcaaatgacggaagcaactcaaaaatcgcgtccatcaagaccagcgagctatttccgatacggaatccagagcgcttctcggacg
ccgctatcagctttcgaaagaggctccgaaaccatttgaagaaataaagaaaaaaatcaagaatttatacatttttcagttttttttttgcaaaaatttg
cttttttagattttgaaaatataaaatttt
>cl_189869_3
gccaaattaatgaagaggcctccagaaactagaagaactacatcaaatggtatcagagctaacatgatatacggtatgctctcgaatatcgcagaaaaca
tcgccccacaggcagaggaaacattggcagtaaaaataatcgttagaactgtcatgaagaaatgataagcgtgtttctgcagtccgaccatccagtagca
tattgtgcagaaaatcaccgggtcaaccacgaagccaggaatcaaagatatcattttcgaaagataataagtatcgaccccatagattccatttttgtac
tctctgagaaacacaggcaactcgtgaggaaagatattgaggactccgtagagtgatggaaaggtattctccgtgatgaatataaagagcactccctcaa
tgtcctgaatcccagcttgattcacctgcacattggtgtagcacacaccgatcatgatggctatcataattttctgtaaaattctaattccgtgaatggc
agggtttcggtacgagtcaacaattgctctccaaagtaaccaatataattggatgagccacccaggttttttcggaacttcaatttcaaaaggtttcttg
tgtgtactggtatcactttgtgcaatagccaagttgtcttgatgctgaatcagaatctcaaggtccttcgagtaggcggaaactgcgaaattgttgcaaa
ttctcttgatccgctcgcgagacctgacctcgtgacccggaagaacagccaatgtgtgaatgtagaaatcagcaggattgaaggtcgcagggcatttgtg
gtttaggctatcgaaaaactctaaagcacccgaagaacttcccatgtacgcaattcgaccttcagaaagtagtaggagtctatcgaacatggcaaagacc
tcagaagacggttgatggattgtgcaaagtatagtctttcctcttgcagccatttccttcatcatcctaacgagcttcctggcgttgaaagaatctaggc
cggttgtcggttcgtcacaaaagagtagcggtggatccgtcaaaatttcactggcgaaggctaatcttttcctctctccacctgaaatgcttttgtccat
tcctggtactccgattcgtgtgttttgagacttcatgagtcccaactccttcagcagctcgttcactctggcgttccgttcgcttttagtagttttcaca
tccatcctaagccttgccataaacgtcaaatgttctcttacagtgagtgagccgacaaataagtcatcttggtggacgtaccctgcgtagcgcgacatgt
tctggtcagaagagtagccattcacgaggatgtcaccgtccactaccacatctgcgccggtacgatgagccaaagcattcattaaagttgactttccggc
tccactggaacccatgagtgccaccaaacttccgggtcgtactgcacctgaaacgttattgaggactcttttaaatggcttgtgagctgaggaccttttc
caccatggcttcttctgcggaacgtatacactcaagtctctccatgtcagtgttactccttcttcagcaggctttatcgctccataggacactgaagcct
tgatcagtccggctccagacgtctcttcagaataggctgattc
>cl_612032_1
gccaaattaatgaagaggcctccagaaactagaagaactacatcaaatggtatcagagctaacatgatatacggtatgctctcgaatatcgcagaaaaca
tcgccccacaggcagaggaaacattggcagtgaaaataatcgttagaactgtcatgaagaaatgataagcgtgtttctgcagtccgaccatccagtagca
tattgtgcagaaaatcacagggtcaaccacgaagccaggaatcaaagatatcattttcgaaagataataagtatcgaccccatagattccatttttgtac
tctctgagaaacacaggcaactcgtgaggaaagatattgaggactccgtagagtgatggaaaggtattctccgtgatgaatataaatagcactccctcaa
tatcctgaatcccagcttgattcacctgtacattggtgtagcacacgccgatcatgatggctatcataattttctgtaaaattctaattccgtgaatggc
aggatttcggtacgagtcaacaattgctctccaaagcaaccaatataattggatgagccacccaggttttttcggaactacaatttcaaaaggtttcttg
tgcgtactggtatcactttgtgcaatagccaagttgtcttgatgttgaatcagaatctcaaggtccttcgagtaggcggaaactgcaaaattgttgcaaa
ttctcttgatccgctcgcgagacctgacctcgtgacccggaagaaccgccaatgtgtgaatgtagaaatcggcaggattgaaggtcgcagggcatttgtg
atttaggctatcgaaaaactctaaagcacctgaagaacttcccatgtacgcaattcgaccttcagaaagtagtaggagtctatcgaacatggcaaagacc
tctgaagacggctgatggattgtgcaaagtatagtctttcctcttgcagccatttccttcatcatcctaacgagcttcctggcgttgaaagaatctaggc
cggttgtcggttcgtcacaaaacagtagcggtggatccgtcaaaatttcactggcgaaggctaatcttttcctttctcctcctgaaatgcttttgtccat
tcctggtactccgattcgtgtgttttgagacttcatgagtcccaactccttcagcagctcgttcactctggcgttccgttcgcttttagtggttttcaca
tccatcctaagccttgccataaacgtcaaatgttctcttacagtgagtgagccgacaaataagtcatcttggtgaacgtaacctgcgtagcgcgacatgt
tctggtcggaagaatagccgttcacgaggatgtcaccgtccaccaccacgtctgcgccggtacgatgagccaaagcattcatcaatgttgactttccggc
tccactggaacccatgagtgccaccaaacttccgggtcgtactgcacctgaaacgttattgaggactcttttaaatggcttgtgagctgaggaccttttc
caccatggctttttctgcggaacgtatacgctcaagtccctccatgtcagtgttactccttcttcagcaggctttatcgctccataggacactgaagcct
tgatcagtccggcaccagacgtttcttctgaataggctgattc
>cl_640408_30
gtatcgataaacggttataaatatatatatctttgagattagattttaaaatgtacctaataaataatttaataaatatacttttaaataatataaaaac
gaaactttcatacaataaatataaaaaatatttaacaaattcatatagtctcctgtatatattaattttctttatttaggctttggtaatagttagctaa
gactttccaggctttgggggccatgaagccctttggaggctcctttccttcccgggcgaggccgcgcattttggtgccagaaataaatagaaaatcgtct
tttctggctggatcaaagtaatccatagtttgagatgttttgtcgtaagctgcaactctgaaaggaatgatttccagcccagtaaggccaggggccatag
ttagaa
>cl_796674_3
gtatcgataaacggttataaatatatatatctttgagattggcatttaaaatgtacctaataaataatttaataaatatacttttaaataatataaaaaa
cgaaactttcatacaataaatataaaaaatatttaacaaattcatatagtcgactgtatatattatttctctttatttaagctttggtaatagttagcta
agactttccaggctttgggggccatgaagccctttggaggctcctttccttcacgggcgagaccgcgcattttggtgccagaaataaatagaaaatcgtc
ttttctggctggatcaaagtaatccatagcttgagatgttttgtcataagctgcaactctgaaaggaatgatttccagcccggtaaggccaggggccata
gttagaa
>cl_345009_2
tggaggaacacttgatcatgctgtatctgaagaattgaacaataaattggccaacaaggttgttttagatgtgggcctttgtattgccttatttgatcta
gtttctttagatgattcctacattttccctggtgatggtgcttctcatacacgtgtcacattccgatatattgtatttcgaccatttatggaagaaattt
tggaaggagtaatcaaagaatctaattcagaaggcttaaaagtaagtttgggattttttgaagatatttacatcagaaaagattcaatgatgtctaattt
tcgttttgatgaaacagaaaaaagctgggtttgggattatcaactggaagataaaactcatcaactttatatggatattgagtcctgtcactgtcctgtg
gtgagtgcagacctgcagaatgtgaagtcagagactgtcaatatggaactgccaaagatgcgtgcaggtgctgtgatgtttgtgctaaaggagaaaggga
agagtgtggaggtctttggggccttggtggtacctgtgctgcgaacctcatatgcaccttcagtagtcttccagaaggggcaaattttcatttctttcga
actggaatttgtttgccagaagaatttcctgtagaggataacctaactcactgaaaggctacctgaagcaaac
>cl_644795_8
gtttgcttcaggtagcctttcagtgagttaggttatcctctacaggaaattcttctggcaaacaaattccagttcgaaagaaatgaaaatttgccccttc
tggaagactactgaaggtgcatatgaggttcgcagcacaggtaccaccaaggccccaaagacctccacactcttccctttctcctttagcacaaacatca
cagcacctgcacgcatctttggcagttccatattgacagtctctgacttcacattctgcaggtctgcactcaccacaggacagtgccaggactcaatatc
catataaagttgatgagttttatcttccagttgataatcccaaacccagcttttttctgtttcatcaaaacgaaaattagacatcattgaatcttttctg
atgtaaatatcttcaaaaaatcccaaacttacttttaagccttctgaattagattctttgattactccttccaaaatttcttccataaatggtcgaaata
caatatatcggaatgtgacacgtgtatgagaagcaccatcaccagggaaaatgtaggaatcatctaaagaaactagatcaaataaggcaatacaaaggcc
cacatctaaaacaaccttgttggccaatttattgttcaattcttcagatacagcatgatcaagtgttcctcca
>cl_549650_5
ggatttgataggtaaatactttcttgcaaataaaaaatgtaaatttaaataaattaaacagaaatttttgatgctacagtgcctggtagattctacaatt
ataatttaagaaatgcagtatactgtataaacaatgataattcagatttatgatggtataattattaagtgttcagagagtcatagacataatcacaata
aaaaaaaattcacaattaagtgtgcaacagcagactaccatattgtatttgttaatttctgcattgagttacttgcctgctctctaaaagggttgatagc
ctatgataaatatcggtaaatatttcttaatggcaaatggaatatactgcaatttgcaagctagtacctagcttgaaaacacaaattaatatatatatat
attatttaatttaattatttatatacacaacagttatccaacaacttcatttttacttttaaatttagatttatgggaaaaaactcttgaagaagggcaa
tctttagacttagttctgtcatggataccttcatcttcttcttcagtaatgtcatctaaagaatctttgtcctcgtaaattggattggtttcaacaacaa
tttcctctttttcttcaattttctttccaaatagtttcttcctcaatgttgtaaaaagcttcactccagggaaagattttggttcaacttttttcattgt
taaccttttggttgtaatgttgtgaataggaccaaaggctaaggcaactactgtacaagccaagcaaattacattataaggcattgagaaatctggtgta
ggtaagctgactagaagtgtttcactcacaattcgaacaaaactaggaccattggtgagtctgagcctatctctgagtccagtagattgaatcctattta
cagaaacatttcgagcagttggaagcacagtagaaaatatggcagcaggcagataaaatccatgattagcatccggtgggtattctaaccattttaacag
agctcggttaaacacaagttttaattctgttgtggaaataggaggaaccataactaccacttcatagagccagcctctctccctatctcttgcagtaacc
agtttactcacatacatagacttttcaagattggcatgagatgggtgaaaaaatagacgcagataccaaggtaatacttctaagtaaataacatttaagg
gcactgcagctgagttagtcaattttacagtgatagtacccccttcctgtccatgacctgtaatgaacctcgaaacttgaagattcggagaaggaataat
tccatatatatgcttttttgcatatcttgcttgaagattaaatggatctttctggagcatttgtaaagtatcataaactgcatatgatctaaccattcca
ccagagccatcagattcaatcaaaggagaagtaggggacagagtaaacactgtcattttctcgttgccagtcatatcaacataaactttggaaatctttg
ctagaggacaaacagatatcaaaggagaagaaaacaattttttgaatgaccaatcttgccggccttccatgtcatgaagcgttttctgaacaagtgataa
agattgaacaagttctaatgaaggtcttgtacatgaagtatccttacaaataggtcttaggttcaaagcgagtgaatgataatgggctgaatacaatggc
gtagggtgtagcaatgttgaaagtccactctttgtatcacaaggaagtaacttcttccatggtgttaaattctcagtacaaacattttctcgaggtaaag
ctgcataccttaaatatgaagaattacggctgaaccattcttcagctattcctaaaggcctgaagcttaattcaggtgatacagtatttgttgagtcaat
aaaattgagagatgcacagaagagaccactcaatgcattgacaagatctttccaagtttgatccaagtttgatgtattagggttaaaccaaacccacaac
tgtgctccaggaggtgcctccagaattggatagccccatttctgatatctccataatccttgtgtgagagagagatgtaattcccgaacatggtattttt
caattatttcaccaagtggacgaggaaaaagattataatgtataaattcaaaatctttgtaatcatttatagatttttgaatagcatctgtattccatag
agttgtgaattcaaaatgagaataaatatgaccagatggaaggggacgtacaaggacttcttcatagaaactgtcatcatacttagttcccaactttagt
ccaaataatttatgagggaaattaattgagcaaattaacacaacataaaaacaattttgtattatcattgtttaagttcaccaatctaggtgtgttatca
aatagttataataacaaaaagatactgtatcacctgaattaagcttcaggcctttaggaatagctgaagaatggttcagccgtaattcttcatatttaag
gtatgcagctttacctcgagaaaatgtttgtactgagaatttaacaccatggaagaagttacttccttgtgatacaaag
>cl_378181_1
ggatttgataggtaaatactttcttgcaaataaaaaatgtaaatttaaataaattaaacagaaatttttgatgctacagtgcctggtagattctacaatt
ataatttaagaaatgcagtatactgtataaacaatgataattcagatttatgatggtataattattaagtgttcagagagtcatagacataatcacaata
aaaaacaattcacaattaagtgtgcaacagcagactaccataatgtatttgttaatttctgcattgagttacttgcctgctctctaaaagggttgatagc
ctatgataaatatcggtaaatatttcttaatggcaaatggaatatactgcaatttgcaagctagtaggcctacctagcttgaaaacacaaattaatatat
atatatattatttaatttaattatttatatacacaacaattatccaacaacttcatttttacttttaaatttagatttatgggaaaaaactcttgaagaa
gggcaatctttagacttagttctgtcatggataccttcatcttcttcttcagtaatgtcatctaaagaatctttgtcctcgtaaattggattggtttcaa
caacaatttcctctttttcttcagttttctttccaaatagtttcttcctcaatgttgtaaaaagcttcactccagggaaagattttggttcaactttttt
cattgttaaccttttggttgtaatgttgtgaataggaccaaaggctaaggcaactactgtacaagccaagcaaattacattataaggcattgagaaatct
ggtgtaggtaagctgactagaagtgtttcactcacaattcgaacaaaactaggaccattggtgagtctgagcctatctctgagtccagtagattgaatcc
tatttacagaaacatttcgagcagttggaagcacagtagaaaatatggcagcaggcagataaaatccatgattagcatccggtgggtattctaaccattt
taacagagctcggttaaacacaagttttaattctgttgtggaaataggaggaaccataactaccacttcatagagccagcctctctccctatctcttgca
gtaaccagtttactcacatacatagacttttcaagattggcatgagatgggtgaaaaaatagacgcagataccaaggtaatacttctaagtaaataacat
ttaagggcactgcagctgagttagtcaattttacagtgatagtacccccttcctgtccatgacctgtaatgaacctcgaaacttgaagattcggagaagg
aataattccatatatatgcttttttgcatatcttgcttgaagattaaatggatctttctggagcatttgtaaagtatcataaactgcatatgatctaacc
attccaccagagccatcagattcaatcaaaggagaagtaggggacagagtaaacactgtcattttctcgttgccagtcatatcaacataaactttggaaa
tctttgctagaggacaaacagatatcaaaggagaagaaaacaattttttgaatgaccaatcttgccggccttccatgtcatgaagcattttctgaacaag
tgataaagattgaacaagttctaatgaaggtcttgtacatgaagtatccttacaaataggtcttaggttcaaagcgagtgaatgataatgggctgaatac
aatggcgtagggtgtagcaatgttgaaagtccactctttgtatcacaaggaagtaacttcttccatggtgttaaattctcagtacaaacattttctcgag
gtaaagctgcataccttaaatatgaagaattacggctgaaccattcttcagctattcctaaaggcctgaagcttaattcaggtgatacagtatttgttga
gtcaataaaattgagagatgcacagaagagaccactcaatgcattgacaagatctttccaagtttgatccaagtttgatgtattagggttaaaccaaacc
cacaactgtgctccaggaggtgcctccagaattggatagccccatttctgatatctccataatccttgtgtgagagagagatgtaattcccgaacatggt
atttttcaattatttcaccaagtggacgaggaaaaagattataatgtataaattcaaaatctttgtaatcatttatagatttttgaatagcatctgtatt
ccatagagttgtgaattcaaaatgagaataaatatgaccagatggaaggggacgtacaaggacttcttcatagaaactgtcatcatacttagttcccaac
tttagtccaaataatttacgagggaaattaattgagcaaattaacacaacataaaaacaattttgcattatcattgtttaagttcaccaatctaggtgtg
ttatcaaatagttataataacaaaaagtactgtatcacctgaattaagcttcaggcctttaggaatagctgaagaatggttcagccgtaattcttcatat
ttaaggtatgcagctttacctcgagaaaatgtttgtactgagaatttaacaccatggaagaagttacttccttgtgatacaaag
>cl_468127_17
tattcttaacctaataaattatggagttagagtcaaagaagcaaaataccagtaatctaaatgataatcctagtcctctactggaaaaagatatggacac
tggtagtggcaacccttcctgcttaactgcaaatgataaagctaaaatggagcttaatcgtcagaaagcacttttaatactacaagataaaaaaaataga
aaaaatgtattagaaatatatgagaaaaaagtgacaaagaaaattattagaattaataataccaaacttattgatacagatggaggtttttttattgaag
aaaatgactcttcaaaagaagttcagtctatatcggcccctttagttaaagatcctgcgcctcttgtggtagaagatcaacccttttgtgaagaatgttt
acaaccatttgatgattcctatttaaacaaaaattttgcactttctatttgtgaccaatgtagggacgaggaagacaaacatactttgattaccaaaacg
gatgccaaaaataattatttgctacaagatgtggattttgacaaacgagagccgccattgaaatttatagttcgtaaaaatccacataattctcgatggg
gagacatgaagctgtatttaaaactccaggtggaaaaaagggccttagaagtatggaagactgaggaggcaattgaagaagctattcaaaaacgcataga
gaagagggaaagtttaaaggaaaaaaaatattccaagactatgaaggaattgagaatgaatgtaagaagtagcttgtacaccagagccaccaagaatcat
gaacacgaatatggcgaagaagtttatcatgaagaggatgatgaatatccaaaaacatgcacaacttgtggccatagttatagatatgataaaatgtgat
catttttggagcaactgaatcatcttcgtgaattgtattgaattgtaactgtctaaggacaatttttgattgtgtctctgggaa
>cl_135017_6
ttcccagagacacaatcaaaaattgtccttagacagttacaattcaatacaattcacgaagatgattcagttgctccaaaaataatcacattttatcata
tctataactatggccacaagttgtgcatgtttttgaatattcatcgtcctcttcatgataaacttcttcgccatattcgtgttcatgattcttggtggct
ctggtgtacaagctacttcttacattcattctcaattccttcatagtcttggaatattttttttcctttaaactttccctcttctctatgcgtttttgaa
tagcttcttcaattgcctcctcagtcttccatacttctaaggcccttttttccacctggagttttaaatacagcttcatgtctccccatcgagaattatg
tggatttttacgaactataaatttcaatggcggctctcgtttgtcaaaatccacatcttgtagcaaataattatttttggcatccgttttggtaatcaaa
gtatgtttgtcttcctcgtccctacattggtcacaaatagaaagtgcaaaatttttgtttaaataggaatcatcaaatggttgtaaacattcttcacaaa
agggttgatcttctaccagaagaggcgcaggatctttaactaaaggggccgatatagactgaacttcttttgaagagtcattttcttcaataaaaaagcc
tccatctgtatcaataagtttggtattattaattctaataattttctttgtcccttttttctcatttatttctaatacattttttctattttttttatct
tgtagtattaaaagtgctttctgacgattaagctccattttagctttatcatttgcagttaagcaggaagggttgccactaccagtgtccatatcttttt
ccagtagaggactaggattatcatttagattactggtattttgcttctttgactctaactccataatttattaggttaagaata
>cl_992367_4
agcccgatggtagctacacatccttcgacccagatgaccctctgcaatttctaccagcgtacaatcctgcaattgcacaaagagagaatccgctgaaagc
gacacctctcggaaatatcgggctcgaagagactgttgctagtttggattcaaagatcaaagaacacattgatagcatgaacgatatatcttttgaggtg
tacaagaaggccgctgcgattcaccggcgacagaatatggtaatggcgccgatcaacttaatatccgcattatcgatgctgcttttgggggcgaggggcc
cgactgcggacgccctgtcgaaacttctgaagttcgacgaacttctgacgttcaatccgcatttgatattgaaaaacgtcaccgagtcgctgattggtca
gaatttggccaatcacgaagcagctgctgtgaataatatatttattgaaaagtccaacaggaaatctcattctctggacttctttgatcaaacgatggac
ttcttctacggtgccaaaataaacgaagtgcctgagggcagaataggccccactgcgagggaccaggccaatgccgctattaggagacaaactcagtcgg
cagttcacaatttcctgaaaccaaacgcctccctcaaagtggtcggtcctctgagcgtcgtctcaagcgcctatttccagggagactggggaattggcat
caacgagaaggacctaattgacatgagcttcatccgatttccatccg
>cl_540762_1
cggatggaaatcggatgaagctcatgtcaattaggtccttctcgttgatgccaattccccagtctccctggaaataggcgcttgagacgacgctcagagg
accgaccactttgagggaggcgtttggtttcaggaaattgtgaactgccgactgagtttgtctcctgatagcggcattggcctggtccctcgcagtgggg
cctattctgccctcaggcacttcgtttattttggcaccgtagaagaagtccatcgtttgatcaaagaagtccagagaatgagatttcctgttggactttt
caataaatatattattcacagcagctgcttcgtgattggccaaattctgaccaatcagcgactcggtgacgtttttcaatatcaaatgcggattgaacgt
cagaagttcgtcgaacttcagaagtttcgacagggcgtccgcagtcgggcccctcgcccccaaaagcagcatcgataatgcggatattaagttgatcggc
gccattaccatattctgtcgccggtgaatcgcagcggccttcttgtacacctcaaatgatatatcgttcatgctatcaatgtgttctttgatctttgaat
ccaaactagcaacagtctcttcgagcccgatatttccgagaggtgttgctttcagtggattctctctttgtgcaattgcaggattgtacgcaggtagaaa
ttgcagagggtcatctgggtcgaaggatgtgtagctaccatcgggct
>cl_956043_18
tggtcgtgattcaaaggaccctctaatttagaagagtcaggacatttgcagattaccaggtaatgggctttaccagtccgagtgttttggagggccagga
ttgcccagtccctcgggcgtcgacatacccgaacattgcttatgttttcgcacgtcttcactaaggtcacagcctgtgattttgattggtccatcctcat
ttcaatcgtgtgttcgtcattggccaaattggaggcagagcagggatcagagctgggcgcacaggcacacaggggttgtgtaaaattcaaacgaacatac
actgcgttacacacctgttgagttgcacattctggtaggttgtacaaatgctggttgtgggggtagtagtgatagtacagttcttcgctaaacttgcgat
ttttatctgtcgataagcttcttccctcgtgggcagaggtttccttagaggtaggaaactgtcgagaatctactattttcctgtgaatagctgagcttaa
ttgctgaatcaaacgggcgaaaataccaggcccatctttcactgccgattgacttttatcggctacagaattttggtcgacttttcccattcgactaggt
cgactgtttcggattctaagggatgttttttctgaagggtggtagcgctcccccacaaatttaccttccaacacatcgtagctgcacacgaaagcaacca
agcaaaatccataaactactccgtggagtatcattttcattataattattaattagcaataacgctatataaaccgtaagttaaatggtctgtaaagtcc
agtctctattaaaataaatgcgaggtgtattttaatgacaattttttatcgtaaaagatgctgtcaattaattgataaaatttaattcaatacggtaagt
gaattaattgaaatcaaactgctcctgtcatgaggcacaatggcaatgatcgagacacaaccactcacttctgcggaacaccttcaa
>cl_867390_1
ttgaaggtgttccgcagaagtgagtggttgtgtatcgatcattgccattgtgcctcatgacaagagcagtttgatttcaattaattcacttacagtattg
aaataaattttatcaattaattgacagcatcttttacgatataaatttgtcattaaaatactgctcgcatttattttaatagagactggactttacagac
ttacggtcttacggtttatatagcttttattgctaattataatataatgaaaatgatactccacggagtagtttatggattttgcttggttgctttcgtg
tgcagctacgatgtgctggaaggtaaatttgtgggggagcgctaccacccctcagaaaaaacatcccttagaatccgaaacagtcgacctagtcgaatgg
gaaaagtcgaccaaaattctgtagccgataaaagtcagtccgcagtcaaagatgggcctggtattttcgcccgtttgattcagcaattaagctcagctat
tcacaggaaaatagtagattcccgacagtttcccacctctaaggaaacctctgcccacgagggaagaagcttatcgacagacaaaaatcgcaagtttagc
gaagaactgtactatcactactacccccacaaccagcatttgtacaacctaccagaatgtgcaactcaacaggtgtgtaacgcagtatatgtgcgtttga
attttacacaacccctgtgtgcctgtgcacccagctctgatccctgctctgcctccaatttggccaatgacgaacacacgattgaaatgaggatggacca
atcaaaatcacaggctgtgaccttagtgaagacgtgtgaaaacattagtaatgttcgggtatgtcgacgcccgagggactgggcaatcctggccctccaa
aacactcgtactggtaatgcccattacctggtaatctgcaaatgtcctgactcttcaaaattagagggtcctttgaaycacgacca
