# Supplementary material for: Developmental Transcriptomic Analysis of the Cave-Dwelling Crustacean, Asellus aquaticus
Source: Genes (Basel). 2019 Dec 29;11(1):42. doi: 10.3390/genes11010042 (PMC7016750; doi:10.3390/genes11010042)
Supplement: Supplementary file 1 [file genes-11-00042-s001.zip › Supplementary File 2.csv]

RS name	ZK name_x	Z_MPD4_RS	FPKM_MPD4_RS	THETA_MPD4_RS	Z_MPD7_RS	FPKM_MPD7_RS	THETA_MPD7_RS	Z_MPD9_RS	FPKM_MPD9_RS	THETA_MPD9_RS	FPKM_mean_x	T_mean_RS	Z_MPD4_ZK	FPKM_MPD4_ZK	THETA_MPD4_ZK	Z_MPD7_ZK	FPKM_MPD7_ZK	THETA_MPD7_ZK	LENGTH	Z_MPD9_ZK	FPKM_MPD9_ZK	THETA_MPD9_ZK	FPKM_mean_y	T_mean_ZK	KS_stat	p-value	reject_null	BH-p-value	mean_lfc	mean_dist_lfc	sem	ctrl	mag	UNIPROT	Gene Name	ZK name_y	Gene Transcripts in Combined Dataset	Fold Change Direction (ZK vs. RS)	Mean Fold Change Across Datasets	Missing Data?	Fold Change - ZK x RS - Integrated	Fold Change - ZK x RS - RS_T	Fold Change - ZK x RS - ZK_T	Fold Change - ZK x RS - RSZK_T	Std Dev	Sorting (Mean FC/Std Dev if Std Dev > 1)	Mean ZK - linear total RPKM - Integrated	Mean RS - linear total RPKM - Integrated	Incidences of Transcript in Integrated Dataset
cl_1750028_1	cl_190084_4	0.0	0.0	1.6194640000000002e-14	6.7	234.8966849	2.5678989999999997e-07	4.08	78.01748429999999	1.332547e-07	104.30472306666667	1.3001487206488e-07	20.0	751.1048503999999	4.882167000000001e-07	74.3	2606.3791251	2.849303e-06	1360	159.92	3054.8768363000004	5.217761e-06	2137.4536039333334	2.851760233333333e-06	0.6832264957264957	0.00011528149236161855	True	0.0006660708447560183	-4.455104125844355	-11.202874377912059	3.9434097319997528	False	4.455104125844355	D6X3X0_TRICA	Gamma-glutamyltransferase 7-like Protein	cl_190084_4	1	Up	16.29115182	None	19.3134715	16.60365854	13.35840708	15.88907015	2.449131689	6.651807205	7.455	0.386	1
cl_1030421_1	cl_500634_5	1.84	101.7411231	4.493054e-08	21.2	1094.3991414000002	8.128491e-07	34.65	974.1316918	1.130424e-06	723.4239854333333	6.627345466666667e-07	312.16	17329.9809772	7.620072e-06	323.8	16790.3569608	1.241681e-05	920	414.35	11701.050953599999	1.351961e-05	15273.7962972	1.1185497333333333e-05	0.8725961538461539	2.2521380094175925e-08	True	1.171111764897148e-06	-4.077054467790128	-4.973081754963819	0.7502006888821245	False	4.077054467790128	D6WPQ4_TRICA	Protein EFR3 homolog cmp44E-like Protein	cl_500634_5	1	Up	15.72404655	None	18.88653367	15.3045709	12.59673865	16.10834299	2.5887592280000002	6.073970255	10.097999999999999	0.534666667	3
cl_1196462_1	cl_395302_3	21.0	2559.6920369000004	5.125956e-07	54.22	6172.711155399999	2.078989e-06	70.67	4382.021753100001	2.305898e-06	4371.474981800001	1.6324942000000002e-06	0.0	0.1594234	3.192562e-11	6.78	772.4622792	2.601678e-07	419	5.33	330.3590167	1.7384079999999996e-07	367.66023976666673	1.4468017520666664e-07	0.6794871794871795	0.00013104225132887226	True	0.0006814197069101357	3.4961387107944493	6.8995589047766135	2.1472788463593218	False	3.4961387107944493	A0A139WLB7_TRICA	Membrane-bound transcription factor site-1 protease-like Protein	cl_395302_3	1	Up	14.79007148	None	14.27228327	15.24068323	13.92635983	15.720959599999999	0.8334078779999999	14.79007148	11.689	0.8190000000000001	1
cl_142375_5	cl_864711_3	0.17	4.7382231	4.223451000000001e-09	6.62	169.3999082	2.539535e-07	27.52	383.3516993	8.978997e-07	185.82994353333333	3.8535888366666663e-07	74.83	2049.2214894999997	1.826589e-06	134.38	3437.2796624	5.1529499999999995e-06	1865	208.48	2904.2104571	6.802342e-06	2796.9038696666667	4.593960333333333e-06	0.7438568376068376	1.3416054868375937e-05	True	0.00013952697063110975	-3.5754638449218663	-5.3402272308202665	1.2020167074413088	False	3.5754638449218663	D6X523_TRICA	Anaphase-promoting complex subunit 4-like Protein	cl_864711_3	1	Up	11.37552648	None	11.41507611	9.597014925	10.703980099999999	13.78603477	1.772586838	6.417472042999999	15.749	1.379666667	3
cl_1680088_1	cl_226192_3	25.01	966.1940116000001	6.104765e-07	2.0	72.20226770000001	7.672634e-08	21.92	430.73548059999996	7.151443e-07	489.7105866333333	4.6744904666666665e-07	87.99	3402.1055096	2.1479480000000003e-06	183.0	6608.661886999999	7.017437e-06	1321	133.08	2617.3225415999996	4.342218e-06	4209.363312733333	4.502534333333333e-06	0.7604166666666666	7.025980324315562e-06	True	0.00011888559738425033	-3.267856256564558	-3.6440519131560785	0.5749908515082585	False	3.267856256564558	D2A5T3_TRICA	Inositol oxygenase-like Protein	cl_226192_3	1	Up	10.64599785	None	8.351601423	5.731139647000001	13.98696462	14.51428571	4.302936829	2.4741236680000003	5.867000000000001	0.7025	2
cl_664431_1	cl_1561442_21	53.74	2475.1527730000003	1.311918e-06	26.49	1139.4863423	1.015787e-06	60.24	1411.2464555	1.9655590000000002e-06	1675.2951902666666	1.431088e-06	92.26	4610.5917578	2.252064e-06	36.51	1704.2544606	1.4000630000000002e-06	1022	33.76	858.1771133	1.101487e-06	2391.0077772333334	1.5845379999999998e-06	0.3469551282051282	0.1829820412738079	False	0.2883353377647882	-0.14694986996344078	-0.13565896939165534	0.20541203646886677	False	0.14694986996344078	D2A260_TRICA	Host cell factor-like Protein	cl_1561442_21	1	Up	10.38124215	None	9.376558603	9.690978887	8.949452401	13.50797872	2.106526041	4.928133786	3.76	0.401	2
cl_805081_12	cl_837128_1	26.25	1473.3959759000002	6.40817e-07	12.49	654.6749208	4.788828000000001e-07	67.76	1934.5388710999998	2.210907e-06	1354.2032559333331	1.1102022666666667e-06	31.75	1791.7870607	7.750115e-07	93.51	4929.2985794	3.585881e-06	905	293.24	8418.1054744	9.567853e-06	5046.397038166667	4.642915166666667e-06	0.437767094017094	0.04488559773284084	False	0.0888772072074419	-2.0642083771246496	-1.7641484227516997	0.6266672740576387	False	2.0642083771246496	D6WRL7_TRICA	Ras-like protein 2	cl_837128_1	1	Up	9.186802312000001	None	9.912314457999999	7.4593688910000004	11.39126016	7.984265734	1.8088783569999998	5.078728636	12.02033333	1.212666667	3
cl_484952_1	cl_469161_11	0.03	1.6723736	7.481391e-10	27.42	1397.5474143	1.051489e-06	40.61	1127.2479771	1.325095e-06	842.1559216666666	7.924440463666666e-07	18.97	1035.1091422	4.6305770000000004e-07	51.58	2628.8674985	1.977911e-06	936	107.39	2980.7164333	3.503871e-06	2214.897691333333	1.981613233333333e-06	0.38114316239316237	0.11233873255996074	False	0.1970740518364088	-1.3222944313393115	-3.86268911523396	1.8237808708230634	False	1.3222944313393115	D6WU20_TRICA	Estrogen-related receptor	cl_469161_11	1	Up	8.985778878	None	10.13326551	9.638509317	8.097643097999999	8.073697586	1.058845291	8.486394521	9.961	0.983	1
cl_1365000_12	cl_230244_13	210.43	10630.6678627	5.136708e-06	134.68	6354.9367432	5.164456e-06	295.28	7587.8913342	9.634381e-06	8191.165313366667	6.645181666666667e-06	2821.57	145715.0592061	6.887695e-05	1462.32	70536.5393705	5.6075430000000004e-05	989	2779.72	73020.67445539999	9.069716e-05	96424.09101066667	7.188318e-05	0.8573717948717948	6.044771305724339e-08	True	1.3867749865781319e-06	-3.435273687142617	-3.473526421784099	0.18102413609888315	False	3.435273687142617	D7ELG6_TRICA	Uncharacterized protein	cl_230244_13	1	Up	8.866207093	None	10.58325532	5.4847281610000005	8.104965099	11.2918798	2.636034383	3.363464131	7.9131	0.7477	10
cl_836995_2	cl_1299333_8	1.05	48.8402378	2.565362e-08	7.62	330.8178914	2.922462e-07	6.54	154.51662969999998	2.1326740000000002e-07	178.05825296666669	1.7705574000000003e-07	3.95	183.5306972	9.640056e-08	29.38	1275.2774226	1.126587e-06	1099	63.46	1500.2667615999999	2.0707030000000002e-06	986.3582938	1.0978968533333333e-06	0.5638354700854701	0.0033095238086824352	True	0.011868637106999078	-2.632466999912216	-2.378655650368609	0.8723595653534381	False	2.632466999912216	D2A5T4_TRICA	Solute carrier family 35 member F6-like Protein	cl_1299333_8	1	Up	7.679485562000001	None	6.656074766000001	6.476600985	8.263467189	9.321799308	1.358004657	5.654977341	7.122000000000001	1.07	1
cl_1047754_1	cl_538755_20	0.98	247.79107280000002	2.39227e-08	5.0	1180.8216478	1.917334e-07	8.0	1028.8970628	2.610207e-07	819.1699278	1.5889226666666665e-07	0.02	5.0561129000000005	4.881365e-10	0.0	0.0	7.11601e-13	202	0.0	0.017758799999999998	4.505217e-12	1.6912905666666669	1.64451106e-10	0.9511217948717948	6.200706614833962e-12	True	6.44873487942732e-10	9.91617448375356	13.158920530761836	1.5030289125546041	False	9.91617448375356	D6WTM7_TRICA	Uncharacterized protein	cl_538755_20	1	Up	7.440005402000001	None	3.512195122	10.11176471	12.95454545	3.181516325	4.86863679	1.528149608	3.072	0.8746666670000001	3
cl_979058_7	cl_1420613_3	2.94	93.7405046	7.177331e-08	112.38	3346.5973118	4.3095119999999995e-06	69.32	1124.1431987	2.261704e-06	1521.4936717	2.21432977e-06	1.06	33.8301485	2.5870040000000002e-08	51.62	1539.0200330999999	1.979367e-06	1600	85.68	1391.2737366	2.795659e-06	988.0413060666666	1.60029868e-06	0.2248931623931624	0.677729281107911	False	0.7745477498376125	0.46852889701508704	0.7629574269122099	1.422017671315017	False	0.46852889701508704	D6WCU0_TRICA	E3 ubiquitin-protein ligase RNF181 homolog-like Protein	cl_1420613_3	1	Up	7.313962139	None	2.571158009	2.0713169209999998	14.26267096	10.35070267	5.985701496	1.221905594	4.7515	1.848	2
cl_534137_1	cl_533636_1	8.23	293.8622391	2.009817e-07	8.76	292.1762434	3.3608309999999995e-07	92.48	1678.9136017	3.0173070000000003e-06	754.9840280666667	1.1847906e-06	6.77	242.0238855	1.6518079999999996e-07	25.24	843.0521225	9.677091e-07	1428	79.52	1446.8149202	2.5947340000000004e-06	843.9636427333334	1.2425413e-06	0.20005341880341881	0.8011746214412813	False	0.8679391732280547	-0.06866170576199568	-0.34168748089240375	0.8347318119755306	False	0.06866170576199568	D6WDX6_TRICA	Uncharacterized protein [Fragment]	cl_533636_1	1	Up	6.873485929	None	16.14906995	3.827906977	3.8221343869999997	3.694832402	6.1840276670000005	1.111490165	30.8205	1.9085	2
cl_589069_1	cl_486338_1	14.0	665.2110897000001	3.4177570000000005e-07	21.78	966.5196289999999	8.351824000000001e-07	45.33	1095.3947299000001	1.478872e-06	909.0418162000001	8.852767000000001e-07	1.0	47.4651641	2.4386900000000003e-08	12.22	542.301427	4.686098e-07	1075	27.67	668.8352652000001	9.029822e-07	419.5339521000001	4.6532629999999997e-07	0.3095619658119658	0.29351002347532795	False	0.4162171218007651	0.9278857212724885	1.7847678207950664	0.8582605289484612	False	0.9278857212724885	A0A139WAJ9_TRICA	E3 ubiquitin-protein ligase RNF19A-like Protein	cl_486338_1	1	Up	6.819472267	None	7.192462988	6.982363316	6.3491124260000005	6.753950339	0.361103436	6.819472267	5.343999999999999	0.743	1
cl_519777_1	cl_153160_1_10	9.32	286.8183939	2.274189e-07	31.33	900.8547566	1.2013330000000001e-06	59.47	931.3595072999999	1.940507e-06	706.3442192666666	1.1230863e-06	71.68	2206.9041214000003	1.7498589999999999e-06	198.67	5712.9098447999995	7.6184379999999995e-06	1659	306.53	4800.2356243	1.000139e-05	4240.016530166667	6.4565623333333335e-06	0.5718482905982906	0.002721786187928621	True	0.01010949155516345	-2.5232974440804687	-2.6581229058527645	0.61003092613116	False	2.5232974440804687	D6WL51_TRICA	Annulin-like Protein	cl_153160_1_10	1	Up	6.654939801	None	7.340959085	6.530942489	6.317816477	6.430041152	0.465556774	6.654939801	16.686	2.273	1
cl_745485_2	cl_190123_8	7.61	285.214318	1.856614e-07	13.6	476.3651143999999	5.2153e-07	41.6	793.5971472	1.357465e-06	518.3921932	6.882188e-07	39.39	1477.2902204000002	9.61648e-07	38.4	1344.9853441	1.4725049999999998e-06	1362	131.4	2506.3714058	4.287203e-06	1776.2156567666668	2.240452e-06	0.437232905982906	0.04529319213456173	False	0.0888772072074419	-1.702850610491394	-1.84313570687796	0.5239810197694571	False	1.702850610491394	D6WFU9_TRICA	Signal recognition particle 54 kDa protein	cl_190123_8	1	Up	6.503099385	None	5.109480122	6.91817711	6.942628007000001	7.042112298999999	0.930624253	6.503099385	4.177	0.8175	4
cl_235465_8	cl_817318_7	3.79	135.2967731	9.253377e-08	23.13	770.9560458999999	8.868116999999999e-07	86.26	1566.0252252999999	2.8144270000000002e-06	824.0926814333333	1.2645908233333335e-06	117.21	4183.4250394	2.861178e-06	132.87	4429.62954	5.095294e-06	1431	325.74	5913.9194907	1.062837e-05	4842.324690033333	6.194947333333333e-06	0.5462072649572649	0.005019477036431241	True	0.01581895793299543	-2.292421361711552	-3.129986126886726	0.7735423631351562	False	2.292421361711552	D2A4J4_TRICA	Transcriptional adapter 3-like Protein	cl_817318_7	1	Up	6.471444293999999	None	6.708177044	6.77318269	5.790126647999999	6.6142907929999994	0.458870829	6.471444293999999	17.884	2.6660000000000004	1
cl_104307_31	cl_418328_8	43.17	958.6335667999999	1.053789e-06	8.25	171.0939528	3.1631859999999997e-07	31.56	356.4690471	1.0296769999999999e-06	495.39885556666667	7.999282e-07	19.83	446.3975681	4.840937000000001e-07	60.75	1277.282746	2.329613e-06	2269	163.44	1871.41496	5.332811e-06	1198.3650913666668	2.7155059e-06	0.38675213675213677	0.10319849874283693	False	0.18829199770622876	-1.763278580397965	-1.3770388547094403	0.5828866366533868	False	1.763278580397965	D6WTE1_TRICA	3-hydroxy-3-methylglutaryl coenzyme A synthase	cl_418328_8	1	Up	6.3068746220000005	None	8.822222222	5.652222222000001	5.711698113	5.041355932	1.7040457690000002	3.701118091	4.102333333	0.465	3
cl_518698_8	cl_1113096_8	2.47	87.30916479999999	6.038117e-08	13.77	453.902195	5.279501999999999e-07	33.99	610.3232377	1.1091240000000001e-06	383.84486583333336	5.658184566666667e-07	2.53	88.9312861	6.167301e-08	25.23	829.5747878999999	9.675762e-07	1451	84.01	1504.144718	2.740997e-06	807.550264	1.2567487366666665e-06	0.24172008547008547	0.5926570416622483	False	0.7299827504492925	-1.1512850962985002	-0.7365980204777591	1.031183997350538	False	1.1512850962985002	D6WYR1_TRICA	Ceramide synthase 6-like Protein	cl_1113096_8	1	Up	6.23428162	None	7.024783147000001	5.967948718	6.285128205	5.659266409	0.585677314	6.23428162	5.669	0.807	1
cl_560729_1	cl_1112945_1	1.03	40.5697803	2.509054e-08	2.9	107.04575039999999	1.113438e-07	32.03	643.066374	1.045061e-06	263.5606349	3.9383177999999997e-07	54.97	2191.8111391999996	1.341916e-06	14.1	524.9602784	5.405523e-07	1281	88.97	1804.4216397999999	2.9029450000000004e-06	1507.0643524666666	1.5951377666666668e-06	0.5237713675213675	0.008303918938638688	True	0.022726514989958514	-2.018029591684047	-3.164783367394725	0.8567227229911571	False	2.018029591684047	D6WMP8_TRICA	Myotubularin-related protein 9-like Protein	cl_1112945_1	1	Up	6.030197079	None	6.108262108	6.4731814839999995	5.544270833	5.995073892000001	0.38283472799999996	6.030197079	2.144	0.35100000000000003	1
cl_656841_1	cl_1110487_5	2.0	78.15554870000001	4.882121e-08	7.84	286.3119732	3.0079959999999997e-07	24.73	491.57101339999997	8.068883000000001e-07	285.3461784333333	3.855030366666667e-07	0.0	0.0	4.592193e-13	26.16	954.6846873	1.002993e-06	1307	49.27	979.375692	1.607594e-06	644.6867931	8.701958197397666e-07	0.3173076923076923	0.26740766859404097	False	0.39169573991239803	-1.1745978619385493	4.655355347914609	3.6167180520280655	False	1.1745978619385493	D6W9S3_TRICA	Myotubularin-related protein 2-like Protein	cl_1110487_5	1	Up	5.593924388	None	7.219128329	5.053135889	5.414937759	4.688495575	1.123325064	4.979791305	1.9876666669999998	0.275333333	3
cl_727823_18	cl_334190_1	12.84	414.37528050000003	3.135075e-07	22.05	664.3572307000001	8.453659000000001e-07	57.36	941.307508	1.8713890000000001e-06	673.3466730666668	1.0100874666666667e-06	56.16	1810.7500036	1.3708400000000001e-06	59.95	1805.6584450999997	2.299074e-06	1584	113.64	1863.9565565999999	3.7080239999999997e-06	1826.7883350999998	2.4593126666666665e-06	0.4409722222222222	0.04242982978960441	False	0.08731861230203743	-1.2837749388625717	-1.5194781714735024	0.426533552463203	False	1.2837749388625717	D2A1I6_TRICA	Uncharacterized protein	cl_334190_1	1	Up	5.5266220960000005	None	4.641221374	5.69175705	4.30268843	7.47082153	1.4246788000000001	3.879205682	4.864	1.048	2
cl_626568_10	cl_2000915_1	110.04	7414.762922600001	2.6862079999999996e-06	131.6	8282.411746	5.046476e-06	123.28	4225.3523363	4.022386e-06	6640.842334966667	3.918356666666666e-06	475.96	32070.7609162	1.161854e-05	601.4	37849.5637171	2.3061750000000003e-05	758	872.72	29912.0867759	2.847525e-05	33277.47046973333	2.105184666666667e-05	0.7083333333333334	4.985685962577424e-05	True	0.00034567422673870146	-2.425626162593569	-2.3761749096759957	0.23621150804252014	False	2.425626162593569	D6WR64_TRICA	Delta-aminolevulinic acid dehydratase-like Protein	cl_2000915_1	1	Up	5.329200804	None	4.578133366	4.417930125	5.866163751	6.454575975	0.99151652	5.329200804	27.20618182	5.942636364	11
cl_639808_1	cl_1252509_1	1.02	44.007605600000005	2.4882020000000004e-08	45.3	1826.5691399	1.736933e-06	35.03	769.2862838	1.142942e-06	879.9543431000001	9.6825234e-07	2.98	128.68937340000002	7.276132000000001e-08	9.7	391.347546	3.721427e-07	1183	47.97	1053.4932912999998	1.565194e-06	524.5100702333333	6.700326733333334e-07	0.20566239316239315	0.7740709695930009	False	0.847404008817601	0.5311516342901468	0.07365228989168224	1.165526040282577	False	0.5311516342901468	A0A139WJW8_TRICA	Protein dachsous-like Protein	cl_1252509_1	1	Up	5.259191211	None	2.8585209	5.933454877000001	5.943569554	6.301219512	1.60955958	3.267472217	1.778	0.622	1
cl_805628_1	cl_509445_1	0.0	0.0782494	5.8042490000000003e-11	21.29	654.2629238	8.162180999999999e-07	52.13	872.5753585000001	1.700772e-06	508.9721772333334	8.390160474966666e-07	23.0	756.8341378	5.613912e-07	24.71	759.6849465	9.477360999999999e-07	1552	44.87	751.1808443	1.464157e-06	755.8999762	9.910947666666668e-07	0.31330128205128205	0.28071110785303743	False	0.4054716002321652	-0.2403246071328651	-4.41300687185522	2.398097796872801	False	0.2403246071328651	D2A1X1_TRICA	Breast carcinoma-amplified sequence 3 homolog-like Protein	cl_509445_1	1	Up	5.220734765	None	5.982735723999999	4.889787664	5.186813187	4.823602483999999	0.531988774	5.220734765	2.2525	0.3765	2
cl_1097523_1	cl_374711_54	5.24	263.437752	1.2779600000000001e-07	8.75	411.33043330000004	3.355978e-07	6.12	156.5959901	1.9961729999999998e-07	277.1213918	2.2100369999999998e-07	4.76	239.7655142	1.163124e-07	14.25	669.6779877	5.463793000000001e-07	1015	39.88	1020.8272268999999	1.3012770000000001e-06	643.4235762666666	6.546562333333334e-07	0.30074786324786323	0.32548355927002826	False	0.445398554790565	-1.5666670084692016	-1.090650410806977	0.5477456375482828	False	1.5666670084692016	D2A0U2_TRICA	Coiled-coil domain-containing protein 94-like Protein	cl_374711_54	1	Up	5.040445283	None	5.436635945	4.091772152	5.151006711	5.482366325	0.649221531	5.040445283	4.718999999999999	0.868	1
cl_551914_16	cl_596017_4	27.0	4405.8424368	6.590927e-07	5.0	762.0686001	1.9173460000000002e-07	13.03	1081.403065	4.2509259999999996e-07	2083.1047006333333	4.253066333333333e-07	10.0	1637.0230239	2.4410829999999995e-07	33.0	5045.7584933	1.265445e-06	312	41.97	3494.9560868	1.369455e-06	3392.5792013333335	9.596694333333334e-07	0.3402777777777778	0.199916751166604	False	0.3103185391242808	-1.1740341860099852	-0.9924183206797191	0.4820719829612128	False	1.1740341860099852	D6WKU2_TRICA	Sphingomyelin synthase-related 1-like Protein	cl_596017_4	1	Up	5.031300989	None	4.835855646000001	4.227408334	4.781184959	6.2807550160000005	0.877142268	5.031300989	5.934285714	1.227142857	7
cl_1183114_1_25	cl_1991358_3	1.14	34.952288	2.776386e-08	24.87	713.8160912999999	9.536291999999999e-07	97.2	1519.3369963	3.171295e-06	756.0351252	1.3842293533333332e-06	2.86	87.9722163	6.987949e-08	19.13	549.1420022000001	7.336313e-07	1662	92.8	1450.7104502999998	3.0280520000000002e-06	695.9415562666667	1.2771875966666665e-06	0.1655982905982906	0.934951287563592	False	0.9763827036754663	0.11611255586958853	-0.2955351983118044	1.2964634965143043	False	0.11611255586958853	A0A139WJV7_TRICA	Protein turtle-like Protein	cl_1991358_3	1	Up	4.984858818999999	None	5.325313808	4.7189672289999995	4.536166365	5.3589878760000005	0.419485958	4.984858818999999	5.091	0.956	1
cl_750200_31	cl_1034134_3	1.08	116.4564725	2.627113e-08	1.0	101.08490259999999	3.835222e-08	7.81	429.6405148	2.546823e-07	215.72729663333334	1.0643521666666667e-07	5.92	573.027397	1.4460470000000001e-07	12.0	1084.2002975999999	4.6015659999999996e-07	528	14.19	698.4315537	4.6313690000000003e-07	785.2197494333332	3.5596606666666665e-07	0.5435363247863247	0.005340252488013175	True	0.016334889963334417	-1.7417641389348253	-2.3026824058561526	0.5786343785946957	False	1.7417641389348253	D2A244_TRICA	Glycerate kinase-like Protein	cl_1034134_3	1	Up	4.957328312	None	5.536453901000001	2.888910343	7.3752310539999995	4.028717949	1.942705177	2.551765636	6.505333332999999	1.175	3
cl_395235_1	cl_313741_1	143.2	5970.480457199999	3.4955739999999997e-06	85.15	3316.1303542	3.265351e-06	173.93	3688.7941405	5.675081e-06	4325.134983966666	4.145335333333334e-06	642.8	26286.0006512	1.569134e-05	367.85	14049.858816799999	1.410576e-05	1249	678.07	14104.3008276	2.2124099999999997e-05	18146.720098533333	1.7307066666666666e-05	0.7211538461538461	3.1657375963556333e-05	True	0.00025325900770845067	-2.061800509364188	-2.0800825239991063	0.15921651427455868	False	2.061800509364188	D6WMH9_TRICA	Ribonuclease H2 subunit B-like Protein	cl_313741_1	1	Up	4.7869659239999995	None	5.806810846	2.948419395	5.461497797000001	4.9311356580000005	1.2775125790000001	3.747098858	23.986	4.130666667	3
cl_1086175_1	cl_210322_1	10.55	314.6970685	2.574955e-07	28.42	791.8026537000001	1.08964e-06	87.88	1333.5909349	2.867332e-06	813.3635523666668	1.4048225000000002e-06	25.45	759.3127063999999	6.212946e-07	68.58	1911.1302012	2.6300029999999997e-06	1712	136.12	2065.6743867	4.4413720000000004e-06	1578.7057647666668	2.5642232e-06	0.2780448717948718	0.4186843785303961	False	0.5375700662612493	-0.868133988484749	-1.0577465414237208	0.6596229540544515	False	0.868133988484749	A0A139WPQ0_TRICA	Mesoderm induction early response protein 1-like Protein	cl_210322_1	1	Up	4.616318071	None	4.485889806	4.902429765	4.362132353	4.714820359	0.240266875	4.616318071	7.789	1.7363333330000001	3
cl_608664_1	cl_747963_1	0.0	0.0460858	2.7642909999999997e-11	17.52	665.9315956	6.717931e-07	13.92	288.16398039999996	4.5418729999999997e-07	318.0472206	3.753360143033333e-07	9.0	366.2297578	2.196699e-07	49.48	1880.889041	1.8974440000000002e-06	1255	62.08	1285.1328662	2.025552e-06	1177.4172216666668	1.3808886333333334e-06	0.5293803418803419	0.007341843717864727	True	0.02063653369345761	-1.8793423413311612	-5.537021452492534	2.439946534737103	False	1.8793423413311612	D6WTE8_TRICA	Follistatin	cl_747963_1	1	Up	4.610888861	None	6.8989460629999995	3.8657175839999995	3.3148614610000005	4.364030336	1.5844149440000002	2.910152342	3.709333333	0.537666667	3
cl_91664_9	cl_954924_17	1.65	84.360651	4.023867e-08	37.03	1770.2591109000002	1.4201349999999999e-06	151.05	3932.0546501000003	4.928351e-06	1928.8914706666667	2.12957489e-06	6.35	327.3553203	1.55048e-07	74.97	3608.7618863000007	2.87471e-06	991	201.95	5294.434401899999	6.589384e-06	3076.8505361666666	3.206380666666667e-06	0.23958333333333334	0.6036395821022995	False	0.7299827504492925	-0.590380249212878	-1.12749577603793	1.323968028502707	False	0.590380249212878	A0A139WLP2_TRICA	Uncharacterized protein	cl_954924_17	1	Up	4.545314841000001	None	4.0697557710000005	4.398975313999999	5.443074601	4.2694536780000005	0.613634977	4.545314841000001	16.21933333	3.9853333330000003	3
cl_574257_7	cl_473118_2	5.21	127.833063	1.27264e-07	57.32	1312.7460016	2.198023e-06	97.23	1212.7016487	3.17245e-06	884.4269044333333	1.8325789999999999e-06	12.79	313.5266909	3.12131e-07	67.68	1550.0343407	2.5953309999999997e-06	2083	164.77	2055.078477	5.376124e-06	1306.2131695333335	2.761195333333333e-06	0.22729700854700854	0.6656246106726595	False	0.7745477498376125	-0.5914175587844772	-0.7650027762010922	0.9574627641498558	False	0.5914175587844772	D7EJN5_TRICA	Domeless	cl_473118_2	1	Up	4.541663906	None	4.475732401	5.313772455	3.6784068469999998	4.698743922	0.6758662240000001	4.541663906	6.824	1.524666667	3
cl_933360_1	cl_302380_1	7.0	297.93825039999996	1.7087589999999998e-07	37.6	1494.6045494999998	1.4416829999999998e-06	50.65	1096.620295	1.652681e-06	963.0543649666666	1.0884133e-06	0.0	0.0	9.609175e-15	89.4	3554.2139475000004	3.428365e-06	1200	100.35	2172.5421931999995	3.274169e-06	1908.9187135666664	2.2341780032030584e-06	0.3469551282051282	0.1829820412738079	False	0.2883353377647882	-1.0375176429475335	7.282624626157578	4.759154562401348	False	1.0375176429475335	D6WAV5_TRICA	Potassium channel subfamily K member 1-like Protein	cl_302380_1	1	Up	4.495731053	None	5.981691369	3.0058833710000004	4.909090909	4.086258562	1.26045736	3.5667458460000003	13.722000000000001	2.294	3
cl_470408_1	cl_1277907_21	3.64	279.076311	8.883219e-08	7.84	561.789058	3.007528e-07	3.56	139.02508219999999	1.1628370000000001e-07	326.6301504	1.6862289666666669e-07	0.36	27.598357699999998	8.811155e-09	16.16	1153.8583928	6.195711e-07	668	61.44	2389.3948295	2.004546e-06	1190.28386	8.776427516666666e-07	0.3969017094017094	0.08824733480668856	False	0.16995782999806683	-2.379833356207978	-0.6055223037883236	1.218765246923305	False	2.379833356207978	D2A3S2_TRICA	Putative GDP-L-fucose synthase-like Protein	cl_1277907_21	1	Up	4.473697728	None	6.202758621	3.7358216189999998	4.750509165	3.205701509	1.318907592	3.391972081	4.497	0.725	1
cl_1044307_4	cl_1157618_1	10.4	1261.2808255	2.537857e-07	21.11	2391.5158014000003	8.093149e-07	43.5	2684.520946	1.4193860000000002e-06	2112.439190966667	8.274955333333333e-07	2.6	315.86100289999996	6.355523e-08	25.89	2934.2620285	9.929861e-07	421	67.5	4165.3389497	2.202338e-06	2471.8206603666663	1.0862931099999999e-06	0.13488247863247863	0.9891725442512391	False	0.9891725442512391	-0.39259000248209064	0.35622891307770654	0.8566218767988333	False	0.39259000248209064	D2A0V0_TRICA	Chromatin-remodeling complex ATPase chain Iswi-like Protein	cl_1157618_1	1	Up	4.428612911	None	4.803623528999999	4.68784029	4.150977552	4.072010271	0.370620486	4.428612911	12.759625	2.65625	8
cl_210751_6	cl_1454484_9	15.0	502.3783172	3.661625e-07	40.06	1253.2951408	1.5363329999999999e-06	90.8	1546.8123054000002	2.962505e-06	1100.8285878	1.6216668333333332e-06	2.0	74.399346	4.882169e-08	20.94	727.4235829	8.028235e-07	1373	71.2	1347.3323465999997	2.323255e-06	716.3850918333333	1.0583000633333333e-06	0.22916666666666666	0.6563833797908327	False	0.7745477498376125	0.6157287149867036	1.3979653945563106	0.9427783965623121	False	0.6157287149867036	D6W6G0_TRICA	Abhydrolase domain-containing protein 8-like Protein	cl_1454484_9	1	Up	4.36634443	None	2.7542468860000002	2.782557105	5.192778275	6.735795455	1.949746295	2.2394423530000003	5.674666667	2.060333333	3
cl_694175_2	cl_365584_3	0.09	3.1032481	2.149107e-09	6.84	225.2254769	2.623301e-07	20.91	374.91118789999996	6.822575999999999e-07	201.07997096666665	3.155789356666667e-07	37.91	1336.3411947999998	9.254627e-07	11.16	367.3878352	4.2791290000000006e-07	1449	39.09	700.8693191000001	1.275431e-06	801.5327830333332	8.762688666666666e-07	0.4634081196581197	0.02820358904166964	False	0.062407941709226436	-1.47337269043237	-3.4529413085592777	1.3067431838366759	False	1.47337269043237	D6WX87_TRICA	Lysophospholipid acyltransferase 7-like Protein	cl_365584_3	1	Up	4.354489244	None	4.673669468	4.880902044	4.022539098	3.840846366	0.501001116	4.354489244	3.3369999999999997	0.7140000000000001	2
cl_1365375_1	cl_972929_3	6.0	276.5795393	1.464647e-07	15.6	671.4814807999999	5.980479e-07	23.41	548.8737414	7.637720999999999e-07	498.9782538333333	5.027615666666667e-07	0.0	0.0	3.152112e-13	31.4	1352.1218282	1.204253e-06	1108	60.59	1420.7366705999998	1.976992e-06	924.2861662666666	1.0604151050704002e-06	0.31810897435897434	0.2648049282981513	False	0.39169573991239803	-1.0766828528647086	5.4813014297114995	3.723802559625304	False	1.0766828528647086	D6WMY1_TRICA	Protein Mo25-like Protein	cl_972929_3	1	Up	4.286106888	None	4.270398482	4.356531049	4.109243697	4.4082543219999994	0.130903145	4.286106888	4.501	1.054	2
cl_340594_1	cl_500208_5	3.16	401.8955224	7.702482000000001e-08	11.55	1373.7671830999998	4.428123e-07	27.22	1763.4624671	8.881006e-07	1179.7083908666666	4.693125733333334e-07	13.84	1763.3843674000002	3.3795940000000004e-07	34.45	4098.6694621	1.321142e-06	401	60.78	3937.9059454999997	1.983176e-06	3266.6532583333333	1.2140924666666667e-06	0.3803418803418803	0.11369656836715891	False	0.1970740518364088	-1.3712572858988976	-1.6231635579393453	0.6513489046636421	False	1.3712572858988976	D2A2S2_TRICA	Uncharacterized protein	cl_500208_5	1	Up	4.27145911	None	4.597794823	4.147066561	3.989396952	4.351578106	0.263278445	4.27145911	9.591000000000001	2.086	1
cl_465819_1	cl_298881_1	15.94	1068.2142856	3.8903309999999995e-07	18.46	1155.9778390000001	7.080545e-07	48.95	1669.0468219	1.5972579999999998e-06	1297.7463155	8.981152e-07	108.06	6641.8014713	2.637911e-06	29.54	1695.5508119000003	1.132593e-06	831	82.05	2565.0774039000003	2.677029e-06	3634.1432290333337	2.149177666666667e-06	0.5098824786324786	0.011182311907530607	True	0.02981949842008162	-1.2588123369123347	-1.394721227015732	0.35947967761217997	False	1.2588123369123347	D6WCL8_TRICA	J domain-containing protein CG6693-like Protein	cl_298881_1	1	Up	4.250678464	None	4.774980635	2.918661821	6.10625	3.2028214	1.482150606	2.867912645	12.329	2.582	1
cl_1080416_1	cl_1024697_1	3.32	102.7164063	8.100222e-08	17.06	493.3661294	6.543581000000001e-07	52.02	819.1439813999999	1.6974449999999998e-06	471.74217236666664	8.109351066666665e-07	2.68	83.01134470000001	6.54628e-08	18.94	547.4783424	7.261278e-07	1650	100.98	1589.9197667	3.294661e-06	740.1364846	1.3620838666666666e-06	0.1642628205128205	0.9388295227648715	False	0.9763827036754663	-0.748157160554328	-0.26654072595735534	1.0475683660787758	False	0.748157160554328	D6WZ85_TRICA	Kelch-like protein diablo	cl_1024697_1	1	Up	4.24662402	None	4.739069111	4.250596659	3.689956332	4.3068739769999995	0.430514004	4.24662402	3.36	0.7090000000000001	1
cl_299781_2_9	cl_385360_2_47	412.26	28609.083005599998	1.0063639999999999e-05	161.77	10485.3214018	6.203284999999999e-06	839.74	29641.972637	2.7399109999999997e-05	22912.125681466667	1.4555344999999997e-05	1059.74	72946.5074165	2.5869120000000004e-05	252.23	16216.748384	9.672302e-06	742	1196.26	41885.431536300006	3.903179e-05	43682.895778933336	2.4857737333333332e-05	0.37767094017094016	0.11836281832257012	False	0.19854408234753698	-0.7721459460287264	-0.8378087452455524	0.4343797757149767	False	0.7721459460287264	D7GYL2_TRICA	Uncharacterized protein	cl_385360_2_47	1	Up	4.15110818	None	3.283201876	2.233245729	8.924242424	2.16374269	3.223036345	1.287949541	6.1606	1.8764	5
cl_1082582_3	cl_199075_3	4.57	648.2789512999999	1.115418e-07	40.34	5345.940919899999	1.546995e-06	78.86	5690.955194	2.572997e-06	3895.0583550666665	1.4105112666666667e-06	2.43	338.2711122	5.9334069999999996e-08	323.66	42071.4347146	1.241125e-05	367	96.14	6805.9223375	3.136929e-06	16405.2093881	5.2025043566666665e-06	0.27136752136752135	0.44861919858876764	False	0.5689804469906321	-1.882988078389951	-0.7931197603015971	1.3517480516641098	False	1.882988078389951	D6WZJ6_TRICA	Y+L amino acid transporter 2-like Protein	cl_199075_3	1	Up	4.123476305	None	4.723884257	4.204443447	3.888403688	3.6771738289999996	0.455152144	4.123476305	12.04	2.54875	4
cl_1198505_2	cl_650952_9	4.0	145.61691100000002	9.764334e-08	3.0	102.00720849999999	1.1504049999999999e-07	48.33	894.9017713999999	1.5768289999999998e-06	380.8419636333333	5.965042799999999e-07	0.0	0.0	2.6927559999999995e-23	0.0	0.0	1.1022949999999999e-15	1418	25.67	470.3668256	8.376536999999999e-07	156.78894186666668	2.7921790036743166e-07	0.6618589743589743	0.00022850778124905435	True	0.001080218602268257	1.0951410553104761	26.412338724205412	7.942427487517193	False	1.0951410553104761	D6W9D4_TRICA	Uncharacterized protein	cl_650952_9	1	Up	4.118606932	None	2.7704222360000004	2.90512334	4.32967033	6.469211822999999	1.718529945	2.396587237	3.26425	1.17825	4
cl_819725_1	cl_2502291_1_44	18.85	789.2342947000001	4.601919e-07	18.87	737.7638958	7.235013999999999e-07	17.21	366.51455730000004	5.615684e-07	631.1709159333333	5.817539e-07	0.15	6.1980814	3.614018e-09	8.13	318.0107221	3.118629e-07	1220	29.79	634.3581184999999	9.719544999999999e-07	319.52230733333334	4.29143806e-07	0.3076923076923077	0.3001565782217056	False	0.4162171218007651	0.4389478017447311	2.4717149793350415	1.2351053230509779	False	0.4389478017447311	D6WYF7_TRICA	Uncharacterized protein	cl_2502291_1_44	1	Up	4.114930455	None	4.183406113999999	4.379241517	3.833333333	4.063740857	0.22837583600000003	4.114930455	1.916	0.45799999999999996	1
cl_117465_6	cl_939155_20	2.26	139.0584361	5.516309e-08	21.0	1206.8507258	8.051816e-07	66.58	2084.0282354	2.1723670000000003e-06	1143.3124657666667	1.0109038966666669e-06	17.74	1098.283792	4.330536e-07	69.0	3990.0573864	2.646033e-06	825	90.42	2847.4329042	2.950251e-06	2645.2580275333335	2.0097792e-06	0.32745726495726496	0.23575825111755544	False	0.360571442885673	-0.9913911601200468	-1.710261738826213	0.9098086968092094	False	0.9913911601200468	D6X4S1_TRICA	Multivesicular body subunit 12B-like Protein	cl_939155_20	1	Up	4.095352651000001	None	5.603821656	3.522241034	2.626258005	4.629089909	1.297054381	3.157425557	8.798	1.57	1
cl_1000295_1_39	cl_961312_8	1.01	158.91013610000002	2.460763e-08	31.24	4600.4186515	1.198132e-06	31.02	2487.1759196	1.012053e-06	2415.5015690666664	7.449308766666666e-07	0.99	156.3684535	2.421404e-08	7.76	1141.8945996	2.973947e-07	324	44.98	3606.9214340000003	1.467686e-06	1635.0614957	5.9643158e-07	0.21928418803418803	0.7058976252292588	False	0.7979712285200318	0.3207499139927083	0.49911314172556737	1.256621895027483	False	0.3207499139927083	D6WUV8_TRICA	Protein wntless-like Protein	cl_961312_8	1	Up	4.09283865	None	4.25313778	4.412194168	3.7103862430000003	3.995636408	0.30735532	4.09283865	15.0795	3.5455	2
cl_928018_9	cl_226467_16	20.6	827.7201399	5.028080999999999e-07	27.25	1022.9399097999999	1.0451e-06	82.71	1690.6439656	2.698667e-06	1180.4346717666667	1.415525033333333e-06	15.4	609.8235945	3.75982e-07	37.75	1395.8856822999999	1.447444e-06	1290	75.29	1516.3156592	2.4565799999999998e-06	1174.008312	1.4266686666666665e-06	0.17227564102564102	0.9148482463632909	False	0.970859363487574	-0.01131305507370328	0.02835783368677823	0.5343897393712852	False	0.01131305507370328	D6WK56_TRICA	Carbonic anhydrase	cl_226467_16	1	Up	4.079456823	None	5.634146341	3.115875912	4.304751502	3.263053536	1.163732456	3.505493725	4.851	0.861	2
cl_755992_8	cl_28619_1	43.99	2067.1766336	1.0739409999999999e-06	41.3	1812.4544177999999	1.583649e-06	89.65	2142.605786	2.9249829999999997e-06	2007.4122791333332	1.8608576666666664e-06	577.01	27111.900342400004	1.408519e-05	188.7	8281.5984559	7.236122e-06	1087	625.35	14946.4199357	2.040414e-05	16779.972911333334	1.3908484e-05	0.71875	3.451493742112621e-05	True	0.00025639667798550903	-2.9019255614270336	-2.902506087512813	0.3035200714625444	False	2.9019255614270336	A0A139WFS2_TRICA	Prostaglandin reductase 1-like Protein	cl_28619_1	1	Up	4.055527142	None	3.464051463	5.577258673999999	3.5595473610000004	3.621251071	1.016546766	3.989513594	9.154333333	2.642666667	3
cl_265569_1	cl_385360_1_43	0.0	0.0	1.68448e-13	3.04	108.00929450000001	1.164266e-07	23.08	447.0832204	7.529545e-07	185.0308383	2.8979375614933336e-07	9.0	342.7858548	2.1969739999999998e-07	30.96	1101.522872	1.187366e-06	1341	71.92	1393.4159803	2.346719e-06	945.9082357000001	1.2512607999999999e-06	0.5066773504273504	0.011959837346895652	True	0.031095577101928694	-2.110284105178229	-8.43502188969778	3.5161895872201865	False	2.110284105178229	D6WW73_TRICA	GPI inositol-deacylase	cl_385360_1_43	1	Up	4.054510398	None	2.728867624	3.1929662189999997	6.828534031	3.467673716	1.874315124	2.16319569	2.5665	0.9405	4
cl_1736362_1	cl_1237797_2	55.0	3297.0995435	1.342594e-06	186.99	10469.7846324	7.170336e-06	243.94	7438.448941	7.959276e-06	7068.4443723	5.490735333333333e-06	0.0	0.0	1.63572e-12	2.01	112.87747390000001	7.721453e-08	851	7.06	215.56570219999998	2.303885e-07	109.48105869999999	1.0253488857333332e-07	0.8573717948717948	6.044771305724339e-08	True	1.3867749865781319e-06	5.742812581056416	10.43139567070242	2.760236403061709	False	5.742812581056416	D6WJJ6_TRICA	Long wavelength sensitive opsin	cl_1237797_2	1	Down	-19.14990627	None	-9.529209622	-24.04359198	-16.7893368	-26.23748669	7.57874326	-2.526791793	0.485	4.6216666669999995	3
cl_476473_1	cl_1031483_1	198.3	9710.8353026	4.840766e-06	149.45	6835.731768600001	5.731014e-06	219.72	5472.9085255	7.168926e-06	7339.825198899999	5.913568666666667e-06	67.7	3292.9369175	1.652517e-06	36.55	1660.5056072	1.401496e-06	1050	27.28	675.0865916	8.902261e-07	1876.1763721	1.3147463666666665e-06	0.7572115384615384	8.00191520855531e-06	True	0.00011888559738425033	2.1692445077949647	2.19730211117361	0.1566202384732394	False	2.1692445077949647	D6WIB1_TRICA	Putative hydroxypyruvate isomerase	cl_1031483_1	1	Down	-8.611128625	None	-5.971977268	-9.721166033	-8.633219568	-10.11815163	1.868056859	-4.609671587	1.27575	7.61875	4
cl_989227_2	cl_513605_1	67.99	1448.1411629000002	1.659714e-06	82.0	1631.2060297	3.144273e-06	207.32	2246.0831223	6.764358e-06	1775.1434383000003	3.856115e-06	0.01	0.19354129999999997	2.229276e-10	26.0	514.7502390999999	9.971851e-07	2410	41.68	449.3516119	1.36005e-06	321.4317974333333	7.858193425333334e-07	0.5504807692307693	0.004549298445717609	True	0.014785219948582229	2.294878492827941	5.611052791173041	2.080237163249255	False	2.294878492827941	D6X251_TRICA	Cyclin-G-associated kinase-like Protein	cl_513605_1	1	Down	-6.673281792999999	None	-6.517561566	-7.240863787	-7.339669421	-5.595032397000001	0.8068647840000001	-6.673281792999999	0.825666667	5.381333333	3
cl_865710_7	cl_1111386_2	7.17	307.5615626	1.750721e-07	12.44	498.33034929999997	4.770801e-07	30.59	667.2516568	9.980516e-07	491.0478562333333	5.500679333333334e-07	85.83	3680.6728884000004	2.095136e-06	182.56	7312.3728135	7.000552e-06	1191	458.41	9999.640476100001	1.495711e-05	6997.562059333334	8.017599333333333e-06	0.7037927350427351	5.7979687324460905e-05	True	0.0003546992636319961	-3.8654886154769157	-3.78725376655656	0.550273702078013	False	3.8654886154769157	D6WZE8_TRICA	Cell cycle control protein 50A-like Protein	cl_1111386_2	1	Down	-6.236118702000001	None	-5.488174761000001	-6.035600116	-6.74500998	-6.675689951	0.592120781	-6.236118702000001	1.846333333	10.133	3
cl_1416709_1	cl_54817_1_14	219.4	13045.3629941	5.355777000000001e-06	315.97	17547.930763599998	1.2116610000000001e-05	829.84	25098.231014700003	2.7076209999999997e-05	18563.8415908	1.4849532333333333e-05	79.6	4788.5718633999995	1.943063e-06	47.03	2642.3761766	1.803286e-06	849	42.16	1290.0660767000002	1.375534e-06	2907.004705566667	1.7072943333333333e-06	0.7459935897435898	1.2483575524635526e-05	True	0.00013952697063110975	3.120633793953919	2.8366704352186676	0.34582969634251753	False	3.120633793953919	D6WWX6_TRICA	Peptide methionine sulfoxide reductase-like Protein	cl_54817_1_14	1	Down	-6.031258167000001	None	-2.0677840769999998	-9.737058081	-5.430134742999999	-6.890055769	3.1906615069999997	-1.890284555	4.0569999999999995	8.389	1
cl_1801599_8	cl_562698_2	8.0	421.23819810000003	1.9528670000000002e-07	33.0	1622.9579967	1.265439e-06	70.56	1889.9429605	2.302354e-06	1311.3797184333334	1.2543599e-06	0.0	0.0	4.180056e-18	6.0	293.5797298	2.3008739999999998e-07	975	13.44	358.03452799999997	4.384107e-07	217.20475259999998	2.2283270000139333e-07	0.5333867521367521	0.006716373428641287	True	0.019402856571630385	2.492918480203118	13.431806436026932	6.049439255768436	False	2.492918480203118	D6W7R8_TRICA	Werner Syndrome-like exonuclease	cl_562698_2	1	Down	-5.661699279	None	-6.561333332999999	-5.133561643999999	-2.234130256	-8.717771883	2.718828177	-2.0824042240000002	1.5	9.842	1
cl_516772_1	cl_459936_11	117.72	6322.3799021	2.873653e-06	197.23	9893.640241	7.563082e-06	341.7	9334.827652	1.114906e-05	8516.949265033332	7.195265e-06	1.28	69.3814902	3.123688e-08	11.77	596.1473465	4.5140540000000003e-07	942	15.3	421.947275	4.99184e-07	362.49203723333335	3.272754266666667e-07	0.8557692307692307	6.667187435471789e-08	True	1.3867749865781319e-06	4.458470634648599	5.0237256486379485	0.716296194316949	False	4.458470634648599	D6W699_TRICA	Protein pygopus-like Protein	cl_459936_11	1	Down	-5.424136259	None	-2.286522938	-7.8817303270000005	-8.717027864	-2.81126391	3.3443795130000002	-1.62186625	5.079	11.61325	4
cl_331085_2_25	cl_399776_1	53.0	2083.8960912000002	1.293774e-06	13.0	477.58075369999995	4.986757e-07	55.01	1100.2103007	1.7948840000000002e-06	1220.5623818666668	1.1957779000000001e-06	6.0	235.9135775	1.464655e-07	18.0	660.88462	6.900761e-07	1299	16.99	339.7952001	5.543423000000001e-07	412.1977992	4.636279666666667e-07	0.4404380341880342	0.04281970410965297	False	0.08731861230203743	1.3669099534103322	1.4564469609880966	0.4459155056409214	False	1.3669099534103322	D6WG56_TRICA	Uncharacterized protein	cl_399776_1	1	Down	-4.928411812	None	-3.2035490610000004	-10.81594203	-2.92357936	-2.770576798	3.929112227	-1.254332156	0.479	1.5345	2
cl_1188976_7	cl_811563_1	7.93	452.50912029999995	1.9356349999999998e-07	34.66	1847.2078325999998	1.328927e-06	58.26	1691.0615287	1.900789e-06	1330.2594938666666	1.1410931666666668e-06	0.07	4.028368100000001	1.723159e-09	1.34	71.6674506	5.155932e-08	895	3.74	108.67718980000001	1.221555e-07	61.4576695	5.847932633333334e-08	0.6808226495726496	0.00012466219573248338	True	0.0006814197069101357	4.2863460858074385	5.153099922779787	1.0687112037778494	False	4.2863460858074385	D6W6E8_TRICA	Protein lines-like Protein	cl_811563_1	1	Down	-4.611881829	None	-4.476507092	-4.23441056	-4.097765363	-5.638844302000001	0.702324365	-4.611881829	0.752	3.366333333	3
cl_2159861_29	cl_244710_37	42.0	2638.4075687	1.025193e-06	37.47	2198.7798955	1.436926e-06	119.77	3827.2430719999998	3.907763e-06	2888.1435120666665	2.123294e-06	1.0	63.767499300000004	2.447305e-08	9.53	566.0577973999999	3.653747e-07	803	7.23	234.0273804	2.360118e-07	287.95089236666666	2.0861985e-07	0.7475961538461539	1.1726624287944354e-05	True	0.00013952697063110975	3.3473558058512913	3.8045023362251262	0.6702592949414976	False	3.3473558058512913	D2A5C4_TRICA	Centromere protein J-like Protein	cl_244710_37	1	Down	-4.386529803999999	None	-3.9689392760000004	-2.708561545	-2.018754262	-8.84986413	3.083162535	-1.422737126	3.2195	12.777999999999999	2
cl_699184_1_19	cl_600879_3	274.26	12874.973793000001	6.694966e-06	491.98	21571.882353999998	1.8865970000000003e-05	471.13	11250.048953399999	1.5372160000000002e-05	15232.301700133334	1.3644365333333335e-05	50.74	2381.843986	1.2385550000000001e-06	68.02	2982.3530410999997	2.608255e-06	1088	27.87	665.4561226	9.092846999999999e-07	2009.884383233333	1.5853649e-06	0.7358440170940171	1.8237683550470507e-05	True	0.0001580599241040777	3.105418443631063	3.1228307511635425	0.32110242029263	False	3.105418443631063	D6WGJ4_TRICA	Epoxide hydrolase	cl_600879_3	1	Down	-4.35134918	None	-4.600568769	-4.540055318	-4.145725014	-4.119047619	0.254273949	-4.35134918	5.157333333	23.72666667	3
cl_396124_1	cl_808474_1	92.72	1736.6502174000002	2.263449e-06	219.99	3848.4063075999998	8.435838e-06	363.63	3464.3316783	1.186468e-05	3016.4627344333335	7.521322333333333e-06	18.28	347.9293536	4.4615409999999995e-07	33.01	586.9754082999999	1.2659099999999999e-06	2683	99.37	962.1891402999998	3.242147e-06	632.3646340666666	1.6514037e-06	0.5419337606837606	0.005539600934120759	True	0.016460528489958826	2.1872934835502966	2.3169723760840633	0.5508683323533026	False	2.1872934835502966	D6WGK2_TRICA	E3 ubiquitin-protein ligase RFWD3-like Protein	cl_808474_1	1	Down	-4.22011029	None	-3.31375203	-4.512072893	-4.281505323	-4.773110913	0.636738171	-4.22011029	9.850666667	32.64266667	3
cl_64504_13	cl_1756411_1	24.63	1028.617251	6.012477e-07	84.12	3281.3813649999997	3.225859e-06	79.31	1684.6743724	2.587581e-06	1998.2243294666666	2.138229233333333e-06	62.37	2602.5633531	1.5224950000000001e-06	46.88	1827.0214652	1.797576e-06	1224	208.69	4429.6665235	6.809325e-06	2953.0837806	3.3764653333333334e-06	0.3076923076923077	0.3001565782217056	False	0.4162171218007651	-0.6590972167404443	-0.6308944234850989	0.5113756244626199	False	0.6590972167404443	A0A139WEA2_TRICA	ATP-dependent RNA helicase p62-like Protein	cl_1756411_1	1	Down	-4.164443402	None	-4.398190045	-3.915388683	-4.32347925	-4.020715631	0.23282025899999997	-4.164443402	0.7735	3.4019999999999997	2
cl_949208_1	cl_920729_8	183.08	19279.6762127	4.469044e-06	476.55	46874.561198	1.827432e-05	907.82	48629.302096399995	2.9620429999999997e-05	38261.1798357	1.7454598e-05	34.92	3685.4043551	8.525181999999999e-07	43.45	4282.2955865	1.666035e-06	484	143.18	7685.6875799	4.671751e-06	5217.7958405	2.3967680666666667e-06	0.6268696581196581	0.0006399011577347125	True	0.002661988816176404	2.8644449178969307	2.836682705498413	0.5429941953206473	False	2.8644449178969307	D6WWM4_TRICA	Actin-interacting protein 1-like Protein	cl_920729_8	1	Down	-4.058303854	None	-3.8134703	-5.361351415	-4.816598287	-2.241795415	1.37022988	-2.961768615	6.8922	26.2832	5
cl_577685_1	cl_917708_1	103.96	5462.945079	2.537852e-06	50.99	2502.7330641999997	1.955433e-06	78.92	2109.5438124	2.575173e-06	3358.407318533333	2.3561526666666666e-06	60.04	3029.9792018000003	1.465525e-06	18.01	848.8281657	6.904981e-07	1012	41.08	1054.4815451	1.340204e-06	1644.4296375333336	1.1654090333333334e-06	0.5729166666666666	0.0026542987983446675	True	0.01010949155516345	1.0155966229945494	1.078728617346988	0.18296989198116706	False	1.0155966229945494	A0A139WGQ8_TRICA	Peptidyl-prolyl cis-trans isomerase	cl_917708_1	1	Down	-3.7010235280000003	None	-2.407836645	-4.783199506	-3.366185567	-4.2468723939999995	1.041394035	-3.55391274	0.9059999999999999	2.1815	2
cl_733517_1	cl_700216_1	58.88	3609.9969412	1.437226e-06	59.55	3410.5668909	2.283672e-06	259.25	8085.5115795	8.458709e-06	5035.358470533333	4.059869e-06	153.12	9388.716002299998	3.737872e-06	86.45	4950.758747999999	3.314965e-06	833	219.75	6853.8252007	7.170172e-06	7064.433316999999	4.741003e-06	0.2780448717948718	0.4186843785303961	False	0.5375700662612493	-0.22375912932250974	-0.5593795491716497	0.420085614177127	False	0.22375912932250974	D2A1C5_TRICA	Uncharacterized protein	cl_700216_1	1	Down	-3.6646347410000004	None	-5.953334575	-3.772877619	-2.437398742	-2.49492803	1.645618976	-2.226903551	3.578666667	21.305	6
cl_487047_1	cl_1349077_3	4.0	393.8840514	9.770323e-08	20.96	1926.4640282000003	8.036935e-07	20.91	1046.7891577999999	6.823042999999999e-07	1122.3790791333333	5.279003433333333e-07	1.0	98.5490037	2.435095e-08	14.04	1295.6541127	5.384455999999999e-07	517	44.09	2215.5181391999995	1.438525e-06	1203.2404185333332	6.671071833333332e-07	0.1581196581196581	0.9540608440845297	False	0.9804980120243958	-0.3376529718611362	0.5020566465741559	1.012074593168424	False	0.3376529718611362	D6WTK5_TRICA	Uncharacterized protein	cl_1349077_3	1	Down	-3.611943304	None	-3.641955039	-2.4520370369999998	-3.639671465	-4.714109673	0.9240892470000001	-3.611943304	2.639333333	9.612333332999999	3
cl_1011519_16	cl_188145_2	0.0	0.0	2.735177e-13	0.0	0.0	4.29651e-13	20.53	3837.6570876	6.699348000000001e-07	1279.2190292	2.2331183438956667e-07	20.0	7348.935669699999	4.882165e-07	21.0	7207.2825152	8.05283e-07	139	9.47	1769.5585766	3.089095e-07	5441.925587166666	5.341363333333333e-07	0.6522435897435898	0.0003062203693453558	True	0.001384648626605087	-1.2581483147380754	-13.496172721734602	3.4900124740786116	False	1.2581483147380754	D6WUR6_TRICA	C-terminal-binding protein-like Protein	cl_188145_2	1	Down	-3.451296516	None	-3.406480955	-3.061760253	-3.447907063	-3.8890377910000002	0.339301168	-3.451296516	1.7590000000000001	5.992000000000001	1
cl_385689_1	cl_189975_1	76.99	2170.2216301999997	1.87947e-06	52.0	1368.9428502	1.9939109999999998e-06	94.74	1358.3512881	3.091163e-06	1632.5052561666664	2.3215146666666664e-06	5.01	140.9697853	1.222184e-07	24.0	631.2479597	9.204484e-07	1814	57.26	820.0896091	1.868315e-06	530.7691180333333	9.703272666666667e-07	0.500801282051282	0.013519928733850106	True	0.034294453373668564	1.2585230766988051	1.9281322537623236	0.600099297307097	False	1.2585230766988051	A0A139WMN6_TRICA	Crossover junction endonuclease EME1-like Protein	cl_189975_1	1	Down	-3.416537622	None	-2.174738841	-3.823604061	-3.605620155	-4.062187432	0.848603397	-3.416537622	1.053	2.29	1
cl_399546_3	cl_1115997_2	130.09	5095.459497999999	3.175661e-06	98.1	3588.9221755999997	3.76187e-06	116.51	2321.2201871999996	3.801417e-06	3668.533953599999	3.579649333333333e-06	162.91	6380.777875399999	3.976714e-06	24.9	910.8943197000001	9.547898e-07	1304	42.49	846.5986623	1.386458e-06	2712.7569524666665	2.105987266666667e-06	0.4423076923076923	0.041470631191761864	False	0.08731861230203743	0.7653215528155003	1.036269472551902	0.31101321690743283	False	0.7653215528155003	D6WK51_TRICA	Uncharacterized protein	cl_1115997_2	1	Down	-3.38532675	None	-2.917521994	-3.451540755	-3.301046237	-3.871198014	0.39429247799999995	-3.38532675	2.728	7.959	1
cl_1089530_4	cl_547466_6	48.0	1861.5383656	1.171739e-06	133.71	4843.1792365	5.127179e-06	194.65	3839.8585886	6.351153000000001e-06	3514.858730233333	4.216690333333333e-06	20.0	763.4251987	4.881978e-07	37.29	1329.7096363	1.430129e-06	1338	52.35	1016.4355396999999	1.7079990000000002e-06	1036.5234582333333	1.2087752666666668e-06	0.4933226495726496	0.015738692880077787	True	0.03558313172887152	1.8025650301640168	1.6666149755931676	0.47595333857483896	False	1.8025650301640168	D6WVV7_TRICA	UPF0554 protein C2orf43 homolog-like Protein	cl_547466_6	1	Down	-3.3259313410000004	None	-3.227526048	-4.2504237289999995	-2.382432432	-3.443343156	0.767755495	-3.3259313410000004	2.0635	6.66	2
cl_71047_1_16	cl_1074712_1	22.02	782.1616683999999	5.37562e-07	75.4	2501.3168775	2.891278e-06	124.06	2241.4105344	4.047919e-06	1841.6296934333332	2.492253e-06	35.98	1206.5719954	8.782665e-07	85.6	2681.3336584000003	3.282562e-06	1523	149.94	2557.7142773	4.892192e-06	2148.5399770333333	3.0176734999999995e-06	0.22569444444444445	0.6736991769512388	False	0.7745477498376125	-0.275986190204653	-0.38821438305220946	0.5857008650366043	False	0.275986190204653	D7EI90_TRICA	Argininosuccinate lyase-like Protein	cl_1074712_1	1	Down	-3.293208097	None	-2.298966304	-3.966249636	-2.605102256	-4.302514193	0.988886596	-3.293208097	1.4898	3.425	5
cl_356214_1	cl_951575_7	119.84	3956.4392181999997	2.9252839999999997e-06	86.26	2660.033128	3.307802e-06	176.22	2959.3996428000005	5.749704e-06	3191.957329666667	3.994263333333333e-06	41.16	1351.2112493	1.0048609999999999e-06	35.74	1095.7481293	1.370511e-06	1556	52.78	881.2670177000001	1.722141e-06	1109.4087987666667	1.3658376666666666e-06	0.6394230769230769	0.0004473088559057148	True	0.0019383383755914307	1.548143423963767	1.5173413783319243	0.18749594740573414	False	1.548143423963767	A0A139WD43_TRICA	Uncharacterized protein	cl_951575_7	1	Down	-3.177010966	None	-3.082329811	-3.0348216189999997	-3.081497326	-3.5093951089999997	0.22269890399999998	-3.177010966	4.069	12.542	1
cl_956043_18	cl_867390_1	82.0	4243.3239659	2.001688e-06	30.55	1476.4689909	1.171396e-06	67.7	1782.0315368000001	2.2089410000000002e-06	2500.6081645333334	1.7940083333333335e-06	0.0	0.0	1.442098e-14	27.45	1328.2319069	1.05272e-06	986	36.3	956.4555726	1.1843859999999999e-06	761.5624931666666	7.457020048069933e-07	0.49759615384615385	0.014439160423918795	True	0.03492262056017569	1.266515466420824	9.367265108352052	4.3701129430768315	False	1.266515466420824	D6W710_TRICA	Uncharacterized protein	cl_867390_1	1	Down	-3.1536852619999998	None	-2.163793103	-4.014538846000001	-3.038388445	-3.3980206539999998	0.7732935009999999	-3.1536852619999998	1.624	3.514	1
cl_468127_17	cl_135017_6	23.79	1234.9455146	5.807859e-07	16.41	795.3837777000001	6.291207e-07	34.59	913.1334195000001	1.128446e-06	981.1542372666668	7.794508666666667e-07	5.21	270.31750780000004	1.271284e-07	21.59	1046.8968339	8.280588e-07	984	110.41	2915.2348635000003	3.6026350000000004e-06	1410.8164017333336	1.519274066666667e-06	0.1546474358974359	0.9616422810239266	False	0.9804980120243958	-0.9628521562294016	0.04020285831653639	0.7142214091274693	False	0.9628521562294016	D6WKJ8_TRICA	DNA repair protein complementing XP-A cells homolog-like Protein	cl_135017_6	1	Down	-3.153104725	None	-3.16906569	-3.5200938230000003	-2.411684783	-3.511574605	0.5206214029999999	-3.153104725	1.9105	6.0545	2
cl_992367_4	cl_540762_1	0.17	11.3045188	4.035951e-09	80.86	5163.9600359	3.100742e-06	106.21	3693.7770343	3.465316e-06	2956.3471963333336	2.1900313169999998e-06	19.83	1356.1688819	4.841808e-07	54.14	3457.4926673	2.07608e-06	747	95.79	3331.6313289	3.125569e-06	2715.097626033333	1.8952766e-06	0.296474358974359	0.34194129217970826	False	0.4559217229062777	0.2085430870048234	-2.0596246281077732	1.6620242971413866	False	0.2085430870048234	D7EIU9_TRICA	Serpin peptidase inhibitor 2	cl_540762_1	1	Down	-3.129920313	None	-2.928178279	-3.382468302	-3.368552303	-2.8404823689999996	0.285890355	-3.129920313	3.7245	10.905999999999999	2
cl_345009_2	cl_644795_8	368.2	27943.028161500002	8.987972e-06	247.77	17563.209557799997	9.501258e-06	253.97	9804.2805067	8.286715e-06	18436.839408666667	8.925315e-06	149.8	11368.8858453	3.656841e-06	68.23	4836.3408633	2.61634e-06	673	69.03	2664.6229938	2.2521770000000002e-06	6289.949900799999	2.841786e-06	0.7051282051282052	5.5712261958218434e-05	True	0.0003546992636319961	1.6511051700179453	1.6791487769662536	0.1072489813951556	False	1.6511051700179453	D6WDC2_TRICA	DNA-directed RNA polymerase III subunit RPC8-like Protein	cl_644795_8	1	Down	-3.031130685	None	-2.8266099189999996	-2.4912316480000003	-4.332815081000001	-2.473866091	0.8828449859999999	-3.031130685	2.702	7.6375	2
cl_640408_30	cl_796674_3	94.0	11825.2656863	2.294616e-06	158.01	18566.5235025	6.059248999999999e-06	164.63	10534.9134328	5.3716610000000006e-06	13642.234207200001	4.575175333333334e-06	2.0	250.9944892	4.8823819999999997e-08	11.99	1405.1710914	4.597119e-07	407	48.37	3087.4355903	1.578134e-06	1581.2003903000002	6.955565733333334e-07	0.6637286324786325	0.00021508517479407185	True	0.0010651837227896891	2.7175872657576017	3.680669793601531	0.7662646846296962	False	2.7175872657576017	D7EKF1_TRICA	Uncharacterized protein	cl_796674_3	1	Down	-3.007813057	None	-2.661364507	-2.9079472839999996	-3.3097665239999996	-3.152173913	0.284028005	-3.007813057	1.739333333	4.629	6
cl_189869_3	cl_612032_1	127.48	3962.8533420999997	3.11185e-06	256.29	7441.379371100001	9.82773e-06	253.65	4010.9004977	8.276201e-06	5138.377736966667	7.071927e-06	42.52	1321.8529015000001	1.037992e-06	134.71	3911.5118677	5.1658810000000005e-06	1643	173.35	2741.079038	5.656017e-06	2658.1479357333333	3.953296666666667e-06	0.37553418803418803	0.12212463726004197	False	0.201602575794355	0.8390471594057729	1.0203344116871162	0.47383926253658765	False	0.8390471594057729	D6X2N7_TRICA	Protein scarlet-like Protein	cl_612032_1	1	Down	-2.848574657	None	-2.740359897	-3.472376715	-2.765216543	-2.4163454730000002	0.445200361	-2.848574657	3.20925	8.7945	4
cl_1024324_1	cl_383792_1	146.85	5605.5470452	3.5846539999999997e-06	266.83	9513.6131435	1.023208e-05	227.85	4424.1832189	7.434312e-06	6514.447802533333	7.0836819999999995e-06	4.15	159.4909119	1.01382e-07	74.17	2660.388976	2.844192e-06	1330	85.15	1663.3187342	2.778297e-06	1494.3995407000002	1.907957e-06	0.5608974358974359	0.0035557452613933505	True	0.012326583572830282	1.8924707908010254	2.803655842478486	0.8296714270140098	False	1.8924707908010254	A0A139WJ89_TRICA	Gamma-sarcoglycan-like Protein	cl_383792_1	1	Down	-2.7383592969999997	None	-2.582116196	-2.5403493580000003	-2.628521821	-3.2024498130000003	0.311482541	-2.7383592969999997	2.0540000000000003	5.303666667	6
cl_573761_9	cl_191039_13	17.8	880.0183413999999	4.3447540000000005e-07	44.48	2054.0598207000003	1.705594e-06	68.97	1734.4845684999998	2.250206e-06	1556.1875768666666	1.4634251333333333e-06	15.2	749.4405342	3.7108220000000005e-07	54.52	2510.6061739	2.090742e-06	1036	59.03	1480.4345019000002	1.9261959999999998e-06	1580.1604033333333	1.4626733999999998e-06	0.2377136752136752	0.6129084199198519	False	0.7326721341570643	0.0007412750893905834	0.05269916322652753	0.547242791773413	False	0.0007412750893905834	D6X416_TRICA	Atonal	cl_191039_13	1	Down	-2.7358487360000003	None	-2.880932785	-2.170265781	-2.043435341	-3.848761037	0.8284410179999999	-2.7358487360000003	1.215	3.500333333	3
cl_706799_2	cl_380569_2	52.0	2021.2382905000002	1.2693640000000001e-06	60.01	2178.6652040999998	2.301166e-06	67.09	1326.4515615	2.188963e-06	1842.1183520333334	1.919831e-06	11.0	427.24423719999993	2.685191e-07	11.99	434.9967139	4.598052e-07	1315	43.91	867.5541173	1.432761e-06	576.5983561333333	7.203617666666666e-07	0.49786324786324787	0.014350057748056533	True	0.03492262056017569	1.4141858010536186	1.7252430614360146	0.3816310312812398	False	1.4141858010536186	A0A139WM20_TRICA	Uncharacterized protein	cl_380569_2	1	Down	-2.7317873269999997	None	-2.082311734	-2.432703432	-3.04456328	-3.367570863	0.581182479	-2.7317873269999997	1.1420000000000001	2.378	2
cl_1392278_2	cl_712679_3	32.0	1666.0718935999998	7.811527e-07	131.86	6412.4547607	5.056564e-06	151.64	4015.9693618	4.947787e-06	4031.498672033333	3.5951679e-06	9.0	468.08947520000004	2.196916e-07	26.14	1269.6849250999999	1.002235e-06	982	33.36	882.538102	1.08842e-06	873.4375007666666	7.701155333333334e-07	0.5590277777777778	0.003714558656174982	True	0.012461745169103165	2.2229123469746535	2.1165364902446018	0.5832403060513864	False	2.2229123469746535	D6WVA5_TRICA	Protein RFT1 homolog-like Protein	cl_712679_3	1	Down	-2.718153108	None	-2.7353505539999996	-2.600287989	-2.696989387	-2.839984502	0.09912741	-2.718153108	2.258333333	6.177333332999999	3
cl_1236626_1	cl_514797_1	50.37	2246.9192285999998	1.229606e-06	194.48	8102.7226051	7.457591999999999e-06	98.76	2240.8390105999997	3.2223129999999998e-06	4196.8269481	3.969837e-06	148.63	6629.894022199999	3.62815e-06	70.52	2938.2586005999997	2.704317e-06	1145	60.24	1366.8778275999998	1.965562e-06	3645.0101501333324	2.7660096666666666e-06	0.2419871794871795	0.5914970821437098	False	0.7299827504492925	0.5212735736374452	0.20518745626548482	0.3967524342613092	False	0.5212735736374452	A0A139WGK8_TRICA	Endoglucanase	cl_514797_1	1	Down	-2.67004447	None	-2.401774398	-2.573995886	-2.9697732999999995	-2.7346342960000003	0.24166325	-2.67004447	2.63	6.316666667000001	3
cl_1303647_17	cl_587878_1	7.94	266.0487523	1.9391179999999999e-07	14.18	443.7351393	5.439461e-07	67.03	1141.8642522	2.186935e-06	617.2160479333334	9.749309666666667e-07	33.06	1112.9571819	8.069325000000001e-07	10.82	340.1042869	4.147247e-07	1517	58.97	1009.9864997999999	1.924211e-06	821.0159895333333	1.0486227333333333e-06	0.20886752136752137	0.758232005330617	False	0.8388949846211081	-0.10512375520610424	-0.49369811246053935	0.599281923838726	False	0.10512375520610424	D6WP54_TRICA	Spindle E	cl_587878_1	1	Down	-2.654616395	None	-2.622940818	-2.418767507	-2.7982525810000003	-2.778504673	0.17569642300000002	-2.654616395	0.546333333	1.433	3
cl_830402_1	cl_179035_1	376.21	15249.9492166	9.183582e-06	741.58	28077.4323385	2.843741e-05	1386.27	28583.7431832	4.5231530000000004e-05	23970.374912766667	2.7617507333333337e-05	188.79	7509.745556899999	4.6085410000000005e-06	697.42	25911.5771196	2.674367e-05	1284	1215.73	24598.6774315	3.966691e-05	19340.000036	2.367304033333333e-05	0.19284188034188035	0.8344218524010858	False	0.8946378623681744	0.22233810890915134	0.4242440958768741	0.5869130608080946	False	0.22233810890915134	D7EI01_TRICA	Inositol-1-monophosphatase	cl_179035_1	1	Down	-2.637022617	None	-2.574070153	-2.721735035	-2.70916685	-2.543118428	0.09158237400000001	-2.637022617	14.169	36.472	1
cl_904943_5	cl_342752_10	47.95	2616.5849488000003	1.170534e-06	75.22	3833.8055924	2.884484e-06	92.54	2568.6663816	3.0195010000000003e-06	3006.3523076	2.358173e-06	37.05	2019.4905731	9.043876e-07	80.78	4112.6957727	3.097622e-06	937	108.46	3007.1805922	3.5387560000000004e-06	3046.455646	2.5135885333333335e-06	0.23958333333333334	0.6036395821022995	False	0.7299827504492925	-0.09207894335331523	0.013457913701651392	0.38427314799421697	False	0.09207894335331523	D6WMZ4_TRICA	Anoctamin	cl_342752_10	1	Down	-2.6336864490000003	None	-2.311804904	-2.718621244	-2.8376283669999998	-2.66669128	0.226202913	-2.6336864490000003	7.462999999999999	17.253	1
cl_893886_5	cl_903487_2	17.02	1898.5004563999998	4.155749e-07	32.32	3366.6767647	1.2394499999999998e-06	40.97	2324.0201183000004	1.3367709999999999e-06	2529.7324464666667	9.972652999999999e-07	27.98	3119.7984919	6.829127e-07	39.68	4132.8576393	1.521522e-06	458	33.03	1873.6378382	1.077712e-06	3042.0979898	1.0940489e-06	0.3213141025641026	0.25458466479659336	False	0.38372181360645957	-0.13362796542571403	-0.23387570564611593	0.3196129191839313	False	0.13362796542571403	D6WPA0_TRICA	Invected	cl_903487_2	1	Down	-2.633389433	None	-2.072614486	-2.7028301889999997	-2.786838631	-2.9712744239999997	0.390300518	-2.633389433	1.827	3.786666667	3
cl_909440_1	cl_873888_1	153.93	6210.0028617	3.757497e-06	55.39	2087.324471	2.124153e-06	131.82	2705.2322399	4.301202e-06	3667.519857533333	3.394284e-06	83.07	3325.1900838	2.027871e-06	38.61	1443.3794298	1.4804490000000001e-06	1276	67.18	1367.7239294	2.191799e-06	2045.431147666667	1.9000396666666667e-06	0.4935897435897436	0.01566539419598989	True	0.03558313172887152	0.8370777426697874	0.7944277836863116	0.17835095150016086	False	0.8370777426697874	D6WTT1_TRICA	Kaptin-like Protein	cl_873888_1	1	Down	-2.61865614	None	-2.030734785	-3.029842342	-2.487300517	-2.926746917	0.457128661	-2.61865614	2.4565	4.9885	2
cl_1109231_1	cl_254813_1	120.85	5520.9945657	2.95007e-06	42.66	1820.3334603	1.635893e-06	113.04	2626.8729068000002	3.6883530000000003e-06	3322.733644266667	2.7581053333333334e-06	69.15	3159.0367299000004	1.687989e-06	17.34	739.8832637	6.649166e-07	1118	85.96	1997.4918066	2.8046480000000003e-06	1965.4706000666667	1.7191845333333336e-06	0.38247863247863245	0.11014705192168517	False	0.1970740518364088	0.6819531463912626	0.833144598192495	0.35076104043875067	False	0.6819531463912626	D2A1T9_TRICA	Putative ATP-dependent RNA helicase Dbp45A-like Protein	cl_254813_1	1	Down	-2.465778526	None	-2.453891432	-2.3503768590000003	-2.566662356	-2.492183456	0.09006222900000001	-2.465778526	7.645	18.76	1
cl_1004137_2	cl_425517_1	87.07	3768.5368769	2.125338e-06	283.6	11465.5472644	1.0875239999999998e-05	523.37	11523.1481219	1.7076729999999997e-05	8919.077421066666	1.0025769333333331e-05	56.93	2464.3605288000003	1.389823e-06	77.4	3129.0621903	2.967962e-06	1180	167.63	3690.6218590999997	5.469317e-06	3094.6815260666667	3.2757006666666665e-06	0.38675213675213677	0.10319849874283693	False	0.18829199770622876	1.6138375122572328	1.3762976675620975	0.5386581709343725	False	1.6138375122572328	D6WRQ8_TRICA	Sorting nexin-2-like Protein	cl_425517_1	1	Down	-2.457016075	None	-3.127082342	-2.03955185	-2.53646549	-2.124964619	0.496600295	-2.457016075	3.1515	9.855	4
cl_289192_3	cl_731752_1	0.51	31.099992800000003	1.2500560000000001e-08	25.04	1420.2640709	9.601239e-07	79.98	2470.775366	2.6096409999999996e-06	1307.3798098999998	1.1940884866666665e-06	69.49	4220.1000147	1.696258e-06	101.96	5783.7575657	3.9099239999999994e-06	841	247.02	7630.8803448	8.059762e-06	5878.245975066667	4.5553146666666665e-06	0.4946581196581197	0.015318407519496202	True	0.03558313172887152	-1.931640964302979	-3.578984345233675	1.2263425758388575	False	1.931640964302979	D2A1A2_TRICA	Maltase A1-like Protein	cl_731752_1	1	Down	-2.4152494030000002	None	-2.359694031	-2.124432884	-2.62881572	-2.548054978	0.224282961	-2.4152494030000002	5.534333332999999	13.05933333	3
cl_190085_15	cl_1595211_1	38.32	567.6271437999999	9.354134000000001e-07	68.55	948.4698727	2.6287720000000002e-06	152.1	1146.0165318	4.962605e-06	887.3711827666666	2.8422634666666667e-06	127.68	1893.5230663	3.1167849999999998e-06	93.45	1294.4094315	3.5834140000000002e-06	3444	135.9	1025.2042917	4.4343009999999994e-06	1404.3789298333334	3.7115e-06	0.37900641025641024	0.11607346649294759	False	0.19789574615191063	-0.38496207589524645	-0.6736458089069228	0.3584684107911773	False	0.38496207589524645	D6WL60_TRICA	Rab3 GTPase-activating protein catalytic subunit-like Protein	cl_1595211_1	1	Down	-2.375424106	None	-2.615763547	-2.3237410069999997	-2.336762317	-2.225429553	0.167757056	-2.375424106	0.812	2.124	1
cl_404900_1	cl_144963_1	68.76	1845.3533526	1.6783850000000001e-06	223.11	5593.1178546	8.555689e-06	294.27	4017.4203909999997	9.601468e-06	3818.6305327333334	6.6118473333333325e-06	52.24	1401.4619138	1.275327e-06	130.89	3279.4108601999997	5.01909e-06	1904	199.73	2725.3245915999996	6.516835999999999e-06	2468.7324551999995	4.270417666666666e-06	0.3474893162393162	0.18158859948757866	False	0.2883353377647882	0.6306762343631815	0.5749160060794749	0.546036472882085	False	0.6306762343631815	A0A139WNU1_TRICA	Protein TAPT1 homolog-like Protein	cl_144963_1	1	Down	-2.21284997	None	-2.22683205	-2.113481352	-2.3257249769999997	-2.1853615	0.088630326	-2.21284997	7.013999999999999	15.619000000000002	1
cl_329130_2_11	cl_1120857_1_15	283.08	23395.519684400002	6.910259e-06	307.05	23702.166188	1.17744e-05	519.9	21856.0287938	1.6963339999999997e-05	22984.5715554	1.1882666333333332e-05	185.92	15365.381095800001	4.538423e-06	496.95	38361.1328191	1.905645e-05	618	803.1	33761.5623062	2.6203699999999998e-05	29162.6920737	1.6599524333333335e-05	0.21394230769230768	0.7330695478466355	False	0.8197766986672053	-0.48228330450507784	-0.23847580561529183	0.4320768803426549	False	0.48228330450507784	D6WC03_TRICA	Lysosomal aspartic protease-like Protein	cl_1120857_1_15	1	Down	-2.187548786	None	-2.400712915	-2.098610881	-2.215808343	-2.035063006	0.160623175	-2.187548786	5.891305556	14.14333333	36
cl_85185_3	cl_1496628_6	476.59	22476.5707961	1.1634069999999999e-05	178.52	7863.7224182	6.845715e-06	397.96	9546.668244299999	1.29847e-05	13295.653819533332	1.0488161666666665e-05	334.41	15770.8268599	8.163117999999999e-06	77.48	3412.8935891999995	2.971073e-06	1083	226.04	5422.474810399999	7.375263999999999e-06	8202.0650865	6.169818333333333e-06	0.452724358974359	0.03439279934736428	False	0.07451773191928926	0.7654619130327931	0.8438089787315195	0.27212058395142	False	0.7654619130327931	D6WD20_TRICA	ATP-binding cassette sub-family F member 1-like Protein	cl_1496628_6	1	Down	-2.17820733	None	-2.201207916	-2.0591169999999996	-2.148318356	-2.304186047	0.102429685	-2.17820733	4.86375	10.706125	8
cl_318299_4	cl_1445882_1	180.81	8433.843129100002	4.413801e-06	91.89	4003.2450378	3.523615e-06	186.9	4434.505206399999	6.098329e-06	5623.864457766666	4.678581666666666e-06	14.19	661.7282372000001	3.4631149999999997e-07	34.11	1486.1401902999999	1.308085e-06	1095	37.1	880.1452324999999	1.210375e-06	1009.3378866666667	9.549238333333334e-07	0.7387820512820513	1.6477210241561124e-05	True	0.00015578453319294155	2.292613665958999	2.4781464280323835	0.33118390608333675	False	2.292613665958999	D6WVS8_TRICA	Uncharacterized protein	cl_1445882_1	1	Down	-2.169723715	None	-2.138104839	-2.037210862	-2.178495865	-2.325083294	0.119405414	-2.169723715	2.48	5.3025	2
cl_1420761_1	cl_968462_1	14.0	773.0125796	3.417445e-07	43.01	2217.9850294	1.649159e-06	52.95	1487.3126997000002	1.727808e-06	1492.7701029	1.2395704999999999e-06	22.0	1233.4446745999999	5.370457e-07	11.99	628.0562977000001	4.599167e-07	911	20.05	571.6608096	6.540460999999999e-07	811.0539272999999	5.503361666666667e-07	0.38782051282051283	0.1016105397270507	False	0.18829199770622876	1.1714552792978732	0.8638793157637193	0.3911480668002052	False	1.1714552792978732	D6WWE5_TRICA	Ketimine reductase mu-crystallin-like Protein	cl_968462_1	1	Down	-2.117564888	None	-2.055096419	-2.032245969	-2.19674695	-2.186170213	0.08594206800000001	-2.117564888	2.904	5.968	1
[truncated: 17 more columns]
